# Supplementary material for: Validation and Application of a PCR Primer Set to Quantify Fungal Communities in the Soil Environment by Real-Time Quantitative PCR
Source: PLoS One. 2011 Sep 8;6(9):e24166. doi: 10.1371/journal.pone.0024166 (PMC3169588; doi:10.1371/journal.pone.0024166)
Supplement: Data S1 — In silico analysis of literature primers and primer set selection. Sheet 01_Primers_List. List of the primers tested in the in silico analysis. Sheet 02_Primer_selection. Individual evaluation of each primer and primer selection results. Each primer was evaluated individually for its yield for fungi with 0, 1, 2 and 3 mismatches. A subset of “good” primers was selected according to the ratio between the number of sequences matched at k = 2 and k = 0 which measured whether the primer detected significantly more fungal sequences with two mismatches than with no mismatch. A well designed primer was therefore a primer that has a small ratio k2/k0 (threshold set at 1.2), because it cannot be improved using more degeneracies. Primers with large ratio k2/k0 were discarded from the following analyses. A good primer is a primer that binds with a high percentage to every fungal clade but to a much lower extend to non fungal clades. Sheet 03_Selected sets. Primer sets evaluation for the length of the amplicon produced by PCR. A subset of primer sets was selected according to the length of the amplicon produced. The selection criterion was a short amplicon, shorter than the threshold limit determined by the length of the amplicon produced by primer set nu-SSU-0817–nu-SSU-1196. Sheet 04.1_Sets_evaluation. Fungal specificity and coverage evaluation of each primer set with exact match. Data presented are the hit frequency (%) of each primer set for each phyla. Sheet 04.2_Sets_evaluation_HAC. Raw data for hierarchical ascendant classification analysis of the primer sets. Data presented are a number of matched sequences. The first raw indicates the names of the different phyla matched by the primer sets. Number into brackets represent the total number of sequences per phyla. The results of the hierarchical ascendant classification analysis are presented in Figure S2. (XLS) [file pone.0024166.s011.xls]

## Sheet: 01_Primers_List
List of the primers tested in the in silico analysis
Name	Sequence (5' -> 3')	Type	Target_Gene	Analysed in silico	Source
1	GCTCTTTCTTGATTTTGT	forward	nucssu	+	AFTOL
3	TTTGAGGCAATAACAGGT	forward	nucssu	+	AFTOL
4	CATCTAAGGGCATCACAG	reverse	nucssu	+	AFTOL
5	TTGTCTCTGTCAGTGTAG	reverse	nucssu	+	AFTOL
6	CAACGAGGAATTCCTAGT	forward	nucssu	+	AFTOL
9	AATGATCCTTCCGCAGGT	reverse	nucssu	+	AFTOL
AU2	TTTCGATGGTAGGATAGDGG	forward	nucssu	+	AFTOL
AU4	RTCTCACTAAGCCATTC	reverse	nucssu	+	AFTOL
BMB-A	GWATTACCGCGGCKGCTG	reverse	nucssu	+	AFTOL
BMB-A-vilgalys lab	GRATTACCGCGGCWGCTG	reverse	nucssu	+	Vilgalys lab, duke university
BMB-B	CCGTCAATTCMTTTRAGTTT	reverse	nucssu	+	AFTOL
BMB-B_Vilgalys	CCGTCAATTCVTTTPAGTTT	reverse	nucssu	+	Vilgalys lab, duke university
BMB-BR	CTTAAAGGAATTGACGGAA	forward	nucssu	+	AFTOL
BMB-C	ACGGGCGGTGTGTRC	reverse	nucssu	+	AFTOL
BMB-C_vilgalys_lab	ACGGGCGGTGTGTPC	reverse	nucssu	+	Vilgalys lab, duke university
BMB-CR	GTACACACCGCCCGTCG	forward	nucssu	+	AFTOL
Endo18S-1F	GAGGTGAAATTCTTGGATTTATGA	forward	nucssu	+	AFTOL
FF390	CGATAACGAACGAGACCT	forward	nucssu	+	Vainio et al, 2000
FR1	ANCCATTCAATCGGTANT	reverse	nucssu	+	Vainio et al, 2000
MS2	GCGGATTATCGAATTAAATAAC	reverse	nucssu	+	AFTOL
NS1	GTAGTCATATGCTTGTCTC	forward	nucssu	+	AFTOL
NS1_5	AAGGCAGCAGGCGCGCAAATTAC	forward	nucssu	+	AFTOL
NS2 *	GGCTGCTGGCACCAGACTTGC	reverse	nucssu	-	AFTOL
NS3	GCAAGTCTGGTGCCAGCAGCC	forward	nucssu	+	AFTOL
NS4	CTTCCGTCAATTCCTTTAAG	reverse	nucssu	+	AFTOL
NS5	AACTTAAAGGAATTGACGGAAG	forward	nucssu	+	AFTOL
NS6 *	GCATCACAGACCTGTTATTGCCTC	reverse	nucssu	-	AFTOL
NS7	GAGGCAATAACAGGTCTGTGATGC	forward	nucssu	+	AFTOL
NS8	TCCGCAGGTTCACCTACGGA	reverse	nucssu	+	AFTOL
NS8_1	CCGCAGGTTCACCTACG	reverse	nucssu	+	AFTOL
NS17	CATGTCTAAGTTTAAGCAA	forward	nucssu	+	AFTOL
NS18	CTCATTCCAATTACAAGACC	reverse	nucssu	+	AFTOL
NS19	CCGGAGAAGGAGCCTGAGAAAC	forward	nucssu	+	AFTOL
NS19b	CCGGAGAGGGAGCCTGAGAAAC	forward	nucssu	+	AFTOL
NS19bc *	GTTTCTCAGGCTCCCTCTCCGG	reverse	nucssu	-	AFTOL
NS20	CGTCCCTATTAATCATTACG	reverse	nucssu	+	AFTOL
NS21	GAATAATAGAATAGGACG	forward	nucssu	+	AFTOL
NS22	AATTAAGCAGACAAATCACT	reverse	nucssu	+	AFTOL
NS23	GACTCAACACGGGGAAACTC	forward	nucssu	+	AFTOL
NS41	CCCGTGTTGAGTCAAATTA	reverse	nucssu	+	AFTOL
NS51	GGGGGAGTATGGTCGCAAGGC	forward	nucssu	+	AFTOL
nssu1088R	CGGCACCTTACGAGAAATCA	forward	nucssu	+	AFTOL
nssu1088 *	TGATTTCTCGTAAGGTGCCG	reverse	nucssu	-	AFTOL
nssu131	CAGTTATCGTTTATTTGATAGTACC	forward	nucssu	+	AFTOL
nssu131R *	GGTACTATCAAATAAACGATAACTG	reverse	nucssu	-	AFTOL
nssu634	CCCCAGAAGGAAAGICCCGICC	reverse	nucssu	+	AFTOL
nssu897R	AGAGGTGAAATTCTTGGA	forward	nucssu	+	AFTOL
nssu97a	TATACGGTGAAACTGCGAATGGC	forward	nucssu	+	AFTOL
nssu97b	CGGTGAAACTGCGAATGGC	forward	nucssu	+	AFTOL
nu-SSU-0817	TTAGCATGGAATAATRRAATAGGA	forward	nucssu	+	Borneman et al., 2000
nu-SSU-1196	TCTGGACCTGGTGAGTTTCC	reverse	nucssu	+	Borneman et al., 2000
PNS1	CCAAGCTTGAATTCGTAGTCATATGCTTGTC	forward	nucssu	+	AFTOL
SR1	ATTACCGCGGCTGCT	reverse	nucssu	+	AFTOL
SR10R	TTTGACTCAACACGGG	forward	nucssu	+	AFTOL
SR11R	GGAGCCTGAGAAACGGCTAC	forward	nucssu	+	AFTOL
SR11 *	GTAGCCGTTTCTCAGGCTCC	reverse	nucssu	-	AFTOL
SR1R	TACCTGGTTGATTCTGC	forward	nucssu	+	AFTOL
SR1R-James	TACCTGGTTGATQCTGCCAGT	forward	nucssu	+	Fungal barecoding
SR2	CGGCCATGCACCACC	reverse	nucssu	+	AFTOL
SR3	GAAAGTTGATAGGGCT	reverse	nucssu	+	AFTOL
SR4	AAACCAACAAAATAGAA	reverse	nucssu	+	AFTOL
SR5	GTGCCCTTCCGTCAATT	reverse	nucssu	+	AFTOL
SR6	TGTTACGACTTTTACTT	reverse	nucssu	+	AFTOL
SR6_1	TGTTACGACTTTTASTTCCTCT	reverse	nucssu	+	AFTOL
SR6_R vilgalys	AAGWAAAAGTCGTAACAAGG	forward	nucssu	+	Vilgalys lab, duke university
SR7R	TTAAAAAGCTCGTAGTTGAAC	forward	nucssu	+	AFTOL
SR7 *	GTTCAACTACGAGCTTTTTAA	reverse	nucssu	-	AFTOL
SR7R_Vilgalys lab	AGTTAAAAAGCTCGTAGTTG	forward	nucssu	+	Vilgalys lab, duke university
SR8_5R	GGGATAGTTGGGGGCATTAG	forward	nucssu	+	AFTOL
SR8R	GAACCAGGACTTTTACCTT	forward	nucssu	+	AFTOL
SR9R	YAGAGGTGAAATTCT	forward	nucssu	+	AFTOL
Z31G	ATGATTAATAGGGACAGTTGG	forward	nucssu	+	AFTOL
* : reverse complement of the above primer in the list
+ : primer analysed in silico
- : primer not analysed in silico
Vilgalys lab, duke university		http://www.biology.duke.edu/fungi/mycolab/primers.htm

## Sheet: 02_Primer_selection
Individual evaluation of each primer and primer selection results
Each primer was evaluated individually for its yield for fungi with 0, 1, 2 and 3 mismatches.
A subset of “good” primers was selected according to the ratio between the number of sequences matched at k=2 and k=0 which measured whether the primer detected significantly more fungal sequences with two mismatches than with no mismatch.
A well designed primer was therefore a primer that has a small ratio k2/k0 (threshold set at 1.2), because it cannot be improved using more degeneracies.
Primers with large ratio k2/k0 were discarded from the following analyses. A good primer is a primer that binds with a high percentage to every fungal clade but to a much lower extend to non fungal clades.
name	primer	position	k0	k1	k2	k3	ratio k2/k0
SR2	GGTGGTGCATGGCCG	1207	10399	10603	10641	10707	1.02327
BMB-A	CAGCMGCCGCGGTAATWC	502	10353	10542	10614	10661	1.02521
SR1	AGCAGCCGCGGTAAT	503	10389	10587	10655	10808	1.0256
BMB-C_vilgalys_lab	GTACACACCGCCCGT	1575	9554	9770	9810	9865	1.0268
NS3	GCAAGTCTGGTGCCAGCAGCC	489	10283	10493	10563	10623	1.02723
BMB-CR	GTACACACCGCCCGTCG	1576	9470	9745	9775	9809	1.03221
SR10R	TTTGACTCAACACGGG	1126	10280	10639	10687	10718	1.03959
NS41	TAATTTGACTCAACACGGG	1123	10252	10560	10677	10713	1.04146
NS51	GGGGGAGTATGGTCGCAAGGC	1044	9755	10150	10340	10417	1.05997
SR11R	GGAGCCTGAGAAACGGCTAC	332	9455	9980	10080	10287	1.0661
NS1	GTAGTCATATGCTTGTCTC	13	3149	3317	3367	3407	1.06923
FR1	ANTACCGATTGAATGGNT	1599	8632	9146	9242	9310	1.07067
SR5	AATTGACGGAAGGGCAC	1079	9864	10504	10600	10688	1.07461
NS23	GACTCAACACGGGGAAACTC	1130	9677	10296	10460	10553	1.08091
NS1_5	AAGGCAGCAGGCGCGCAAATTAC	361	9618	10210	10417	10667	1.08307
nu-SSU-1196	GGAAACTCACCAGGTCCAGA	1141	9649	10240	10493	10611	1.08747
nu-SSU-0817	TTAGCATGGAATAATRRAATAGGA	733	9431	10300	10464	10585	1.10953
SR6_1	AGAGGAASTAAAAGTCGTAACA	1716	5466	5839	6067	6196	1.10995
nssu897R	AGAGGTGAAATTCTTGGA	838	9437	10477	10563	10662	1.11932
NS7	GAGGCAATAACAGGTCTGTGATGC	1354	8868	10010	10117	10200	1.14084
3	TTTGAGGCAATAACAGGT	1355	8465	9269	9699	10280	1.14578
AU2	TTTCGATGGTAGGATAGDGG	262	6975	7628	8023	8917	1.15025
FF390	CGATAACGAACGAGACCT	1265	8868	10377	10524	10603	1.18674
SR6	AAGTAAAAGTCGTAACA	1720	5051	5876	6107	6248	1.20907
SR6_R vilgalys	AAGWAAAAGTCGTAACAAGG	1722	4638	5451	5665	5744	1.22143
nssu1088R	CGGCACCTTACGAGAAATCA	1016	7173	8517	8941	9685	1.24648
4	CTGTGATGCCCTTAGATG	1374	8204	10179	10267	10330	1.25146
NS19b	CCGGAGAGGGAGCCTGAGAAAC	324	8252	10018	10446	10538	1.26587
SR4	TTCTATTTTGTTGGTTT	764	8040	9627	10183	10370	1.26654
SR7R_Vilgalys lab	AGTTAAAAAGCTCGTAGTTG	549	7965	9626	10332	10502	1.29718
NS8_1	CGTAGGTGAACCTGCGG	1737	2105	2344	2807	5884	1.33349
NS8	TCCGTAGGTGAACCTGCGGA	1735	1782	1987	2534	2578	1.422
SR7R	TTAAAAAGCTCGTAGTTGAAC	561	7037	9729	10190	10361	1.44806
9	ACCTGCGGAAGGATCATT	1749	1325	1508	2048	2145	1.54566
NS21	GAATAATAGAATAGGACG	743	5905	8598	9981	10380	1.69026
NS22	AGTGATTTGTCTGCTTAATT	1247	6079	10081	10483	10530	1.72446
BMB-BR	CTTAAAGGAATTGACGGAA	1068	5843	10198	10538	10613	1.80353
NS4	CTTAAAGGAATTGACGGAAG	1069	5835	10086	10528	10608	1.80428
NS5	AACTTAAAGGAATTGACGGAAG	1066	5824	10078	10523	10602	1.80683
nssu131	CAGTTATCGTTTATTTGATAGTACC	64	3556	5449	6692	8057	1.88189
NS18	GGTCTTGTAATTGGAATGAG	442	5142	8808	9966	10417	1.93816
1	GCTCTTTCTTGATTTTGT	1199	3800	5138	9905	10391	2.60658
6	CAACGAGGAATTCCTAGT	1516	3826	9475	10005	10106	2.615
nssu634	GGNCGGGNCTTTCCTTCTGGGG	614	1431	2599	4311	5101	3.01258
SR1R-James	TACCTGGTTGATNCTGCCAGT	2	161	496	522	546	3.24224
SR8_5R	GGGATAGTTGGGGGCATTAG	790	1382	2693	4566	8151	3.30391
SR1R	TACCTGGTTGATTCTGC	0	114	178	541	572	4.74561
NS20	CGTAATGATTAATAGGGACG	788	1917	4238	9144	10217	4.76995
nssu97b	CGGTGAAACTGCGAATGGC	44	1144	6862	8172	8278	7.14336
SR8R	GAACCAGGACTTTTACCTT	684	1109	4828	8101	9289	7.30478
NS19	CCGGAGAAGGAGCCTGAGAAAC	328	1247	9547	10101	10509	8.10024
nssu97a	TATACGGTGAAACTGCGAATGGC	36	898	4443	7544	7822	8.40089
Endo18S-1F	GAGGTGAAATTCTTGGATTTATGA	801	396	587	5329	7585	13.4571
Z31G	ATGATTAATAGGGACAGTTGG	765	509	4980	9697	10356	19.0511
5	CTACACTGACAGAGACAA	1406	169	1996	4352	8219	25.7515
NS17	CATGTCTAAGTTTAAGCAA	28	107	3683	6154	6668	57.514
BMB-C	GYACACACCGCCCGT	1619	1	9567	9775	9817	9775
BMB-A-vilgalys lab	CAGCWGCCGCGGTAATYC	549	1	10371	10560	10621	10560
SR9R	YAGAGGTGAAATTCT	853	1	10330	10564	10715	10564
PNS1	CCAAGCTTGAATTCGTAGTCATATGCTTGTC	0	93	95	100	104	1.07527
AU4	GAATGGCTTAGTGAGAY	NAN	*	1038	4933	8354	NAN
BMB-B	AAACTYAAAKGAATTGACGG	NAN	*	5850	10208	10542	NAN
BMB-B_Vilgalys	AAACTPAAABGAATTGACGG	NAN	*	5850	10208	10544	NAN
MS2	GTTATTTAATTCGATAATCCGC	NAN	*	*	*	*	NAN
SR3	AGCCCTATCAACTTTC	NAN	*	8414	9789	9912	NAN
	Threshold limit

## Sheet: Ajustement d'une loi_HID1
		0	0
		0	0.01
		10	0.01
		10	0.02
		20	0.02
		20	0.03
		30	0.03
		30	0.04
		40	0.04
		40	0.05
		50	0.05
		50	0.06
		60	0.06
		60	0.07
		70	0.07
		70	0.08
		80	0.08
		80	0.09
		90	0.09
		90	0.1
		100	0.1
		100	0.11
		110	0.11
		110	0.12
		120	0.12
		120	0.13
		130	0.13
		130	0.14
		140	0.14
		140	0.15
		150	0.15
		150	0.16
		160	0.16
		160	0.17
		170	0.17
		170	0.18
		180	0.18
		180	0.19
		190	0.19
		190	0.2
		200	0.2
		200	0.21
		210	0.21
		210	0.22
		220	0.22
		220	0.23
		230	0.23
		230	0.24
		240	0.24
		240	0.25
		250	0.25
		250	0.26
		260	0.26
		260	0.27
		270	0.27
		270	0.28
		280	0.28
		280	0.29
		290	0.29
		290	0.3
		300	0.3
		300	0.31
		310	0.31
		310	0.32
		320	0.32
		320	0.33
		330	0.33
		330	0.34
		340	0.34
		340	0.35
		350	0.35
		350	0.36
		360	0.36
		360	0.37
		370	0.37
		370	0.38
		380	0.38
		380	0.39
		390	0.39
		390	0.4
		400	0.4
		400	0.41
		410	0.41
		410	0.42
		420	0.42
		420	0.43
		430	0.43
		430	0.44
		440	0.44
		440	0.45
		450	0.45
		450	0.46
		460	0.46
		460	0.47
		470	0.47
		470	0.48
		480	0.48
		480	0.49
		490	0.49
		490	0.5
		500	0.5
		500	0.51
		510	0.51
		510	0.52
		520	0.52
		520	0.53
		530	0.53
		530	0.54
		540	0.54
		540	0.55
		550	0.55
		550	0.56
		560	0.56
		560	0.57
		570	0.57
		570	0.58
		580	0.58
		580	0.59
		590	0.59
		590	0.6
		600	0.6
		600	0.61
		610	0.61
		610	0.62
		620	0.62
		620	0.63
		630	0.63
		630	0.64
		640	0.64
		640	0.65
		650	0.65
		650	0.66
		660	0.66
		660	0.67
		670	0.67
		670	0.68
		680	0.68
		680	0.69
		690	0.69
		690	0.7
		700	0.7
		700	0.71
		710	0.71
		710	0.72
		720	0.72
		720	0.73
		730	0.73
		730	0.74
		740	0.74
		740	0.75
		750	0.75
		750	0.76
		760	0.76
		760	0.77
		770	0.77
		770	0.78
		780	0.78
		780	0.79
		790	0.79
		790	0.8
		800	0.8
		800	0.81
		810	0.81
		810	0.82
		820	0.82
		820	0.83
		830	0.83
		830	0.84
		840	0.84
		840	0.85
		850	0.85
		850	0.86
		860	0.86
		860	0.87
		870	0.87
		870	0.88
		880	0.88
		880	0.89
		890	0.89
		890	0.9
		900	0.9
		900	0.91
		910	0.91
		910	0.92
		920	0.92
		920	0.93
		930	0.93
		930	0.94
		940	0.94
		940	0.95
		950	0.95
		950	0.96
		960	0.96
		960	0.97
		970	0.97
		970	0.98
		980	0.98
		980	0.99
		990	0.99
		990	0.99

## Sheet: Ajustement d'une loi2_HID
		0	0
		0	0.01
		10	0.01
		10	0.02
		20	0.02
		20	0.03
		30	0.03
		30	0.04
		40	0.04
		40	0.05
		50	0.05
		50	0.06
		60	0.06
		60	0.07
		70	0.07
		70	0.08
		80	0.08
		80	0.09
		90	0.09
		90	0.1
		100	0.1
		100	0.11
		110	0.11
		110	0.12
		120	0.12
		120	0.13
		130	0.13
		130	0.14
		140	0.14
		140	0.15
		150	0.15
		150	0.16
		160	0.16
		160	0.17
		170	0.17
		170	0.18
		180	0.18
		180	0.19
		190	0.19
		190	0.2
		200	0.2
		200	0.21
		210	0.21
		210	0.22
		220	0.22
		220	0.23
		230	0.23
		230	0.24
		240	0.24
		240	0.25
		250	0.25
		250	0.26
		260	0.26
		260	0.27
		270	0.27
		270	0.28
		280	0.28
		280	0.29
		290	0.29
		290	0.3
		300	0.3
		300	0.31
		310	0.31
		310	0.32
		320	0.32
		320	0.33
		330	0.33
		330	0.34
		340	0.34
		340	0.35
		350	0.35
		350	0.36
		360	0.36
		360	0.37
		370	0.37
		370	0.38
		380	0.38
		380	0.39
		390	0.39
		390	0.4
		400	0.4
		400	0.41
		410	0.41
		410	0.42
		420	0.42
		420	0.43
		430	0.43
		430	0.44
		440	0.44
		440	0.45
		450	0.45
		450	0.46
		460	0.46
		460	0.47
		470	0.47
		470	0.48
		480	0.48
		480	0.49
		490	0.49
		490	0.5
		500	0.5
		500	0.51
		510	0.51
		510	0.52
		520	0.52
		520	0.53
		530	0.53
		530	0.54
		540	0.54
		540	0.55
		550	0.55
		550	0.56
		560	0.56
		560	0.57
		570	0.57
		570	0.58
		580	0.58
		580	0.59
		590	0.59
		590	0.6
		600	0.6
		600	0.61
		610	0.61
		610	0.62
		620	0.62
		620	0.63
		630	0.63
		630	0.64
		640	0.64
		640	0.65
		650	0.65
		650	0.66
		660	0.66
		660	0.67
		670	0.67
		670	0.68
		680	0.68
		680	0.69
		690	0.69
		690	0.7
		700	0.7
		700	0.71
		710	0.71
		710	0.72
		720	0.72
		720	0.73
		730	0.73
		730	0.74
		740	0.74
		740	0.75
		750	0.75
		750	0.76
		760	0.76
		760	0.77
		770	0.77
		770	0.78
		780	0.78
		780	0.79
		790	0.79
		790	0.8
		800	0.8
		800	0.81
		810	0.81
		810	0.82
		820	0.82
		820	0.83
		830	0.83
		830	0.84
		840	0.84
		840	0.85
		850	0.85
		850	0.86
		860	0.86
		860	0.87
		870	0.87
		870	0.88
		880	0.88
		880	0.89
		890	0.89
		890	0.9
		900	0.9
		900	0.91
		910	0.91
		910	0.92
		920	0.92
		920	0.93
		930	0.93
		930	0.94
		940	0.94
		940	0.95
		950	0.95
		950	0.96
		960	0.96
		960	0.97
		970	0.97
		970	0.98
		980	0.98
		980	0.99
		990	0.99
		990	0.99

## Sheet: Ajustement d'une loi_HID
0	0			0	0
0	0.003			0	0.0356962
3.33333	0.003			26.3333	0.0356962
3.33333	0			26.3333	0
3.33333	0			26.3333	0.000379747
6.66667	0			52.6667	0.000379747
6.66667	0			52.6667	0
6.66667	0			52.6667	0
10	0			79	0
10	0			79	0
10	0.003			79	0.000379747
13.3333	0.003			105.333	0.000379747
13.3333	0			105.333	0
13.3333	0			105.333	0
16.6667	0			131.667	0
16.6667	0			131.667	0
16.6667	0			131.667	0
20	0			158	0
20	0			158	0
20	0.003			158	0
23.3333	0.003			184.333	0
23.3333	0			184.333	0
23.3333	0			184.333	0
26.6667	0			210.667	0
26.6667	0			210.667	0
26.6667	0			210.667	0
30	0			237	0
30	0			237	0
30	0.003			237	0.000379747
33.3333	0.003			263.333	0.000379747
33.3333	0			263.333	0
33.3333	0			263.333	0
36.6667	0			289.667	0
36.6667	0			289.667	0
36.6667	0			289.667	0.000379747
40	0			316	0.000379747
40	0			316	0
40	0.003			316	0
43.3333	0.003			342.333	0
43.3333	0			342.333	0
43.3333	0			342.333	0
46.6667	0			368.667	0
46.6667	0			368.667	0
46.6667	0			368.667	0
50	0			395	0
50	0			395	0
50	0.003			395	0
53.3333	0.003			421.333	0
53.3333	0			421.333	0
53.3333	0			421.333	0
56.6667	0			447.667	0
56.6667	0			447.667	0
56.6667	0			447.667	0
60	0			474	0
60	0			474	0
60	0.003			474	0
63.3333	0.003			500.333	0
63.3333	0			500.333	0
63.3333	0			500.333	0.000379747
66.6667	0			526.667	0.000379747
66.6667	0			526.667	0
66.6667	0			526.667	0
70	0			553	0
70	0			553	0
70	0.003			553	0
73.3333	0.003			579.333	0
73.3333	0			579.333	0
73.3333	0			579.333	0
76.6667	0			605.667	0
76.6667	0			605.667	0
76.6667	0			605.667	0
80	0			632	0
80	0			632	0
80	0.003			632	0
83.3333	0.003			658.333	0
83.3333	0			658.333	0
83.3333	0			658.333	0
86.6667	0			684.667	0
86.6667	0			684.667	0
86.6667	0			684.667	0
90	0			711	0
90	0			711	0
90	0.003			711	0
93.3333	0.003			737.333	0
93.3333	0			737.333	0
93.3333	0			737.333	0
96.6667	0			763.667	0
96.6667	0			763.667	0
96.6667	0			763.667	0
100	0			790	0
100	0			790	0
100	0.003			790	0
103.333	0.003			816.333	0
103.333	0			816.333	0
103.333	0			816.333	0
106.667	0			842.667	0
106.667	0			842.667	0
106.667	0			842.667	0
110	0			869	0
110	0			869	0
110	0.003			869	0
113.333	0.003			895.333	0
113.333	0			895.333	0
113.333	0			895.333	0
116.667	0			921.667	0
116.667	0			921.667	0
116.667	0			921.667	0
120	0			948	0
120	0			948	0
120	0.003			948	0
123.333	0.003			974.333	0
123.333	0			974.333	0
123.333	0			974.333	0
126.667	0			1000.67	0
126.667	0			1000.67	0
126.667	0			1000.67	0
130	0			1027	0
130	0			1027	0
130	0.003			1027	0
133.333	0.003			1053.33	0
133.333	0			1053.33	0
133.333	0			1053.33	0
136.667	0			1079.67	0
136.667	0			1079.67	0
136.667	0			1079.67	0
140	0			1106	0
140	0			1106	0
140	0.003			1106	0
143.333	0.003			1132.33	0
143.333	0			1132.33	0
143.333	0			1132.33	0
146.667	0			1158.67	0
146.667	0			1158.67	0
146.667	0			1158.67	0
150	0			1185	0
150	0			1185	0
150	0.003			1185	0
153.333	0.003			1211.33	0
153.333	0			1211.33	0
153.333	0			1211.33	0
156.667	0			1237.67	0
156.667	0			1237.67	0
156.667	0			1237.67	0
160	0			1264	0
160	0			1264	0
160	0.003			1264	0
163.333	0.003			1290.33	0
163.333	0			1290.33	0
163.333	0			1290.33	0
166.667	0			1316.67	0
166.667	0			1316.67	0
166.667	0			1316.67	0
170	0			1343	0
170	0			1343	0
170	0.003			1343	0
173.333	0.003			1369.33	0
173.333	0			1369.33	0
173.333	0			1369.33	0
176.667	0			1395.67	0
176.667	0			1395.67	0
176.667	0			1395.67	0
180	0			1422	0
180	0			1422	0
180	0.003			1422	0
183.333	0.003			1448.33	0
183.333	0			1448.33	0
183.333	0			1448.33	0
186.667	0			1474.67	0
186.667	0			1474.67	0
186.667	0			1474.67	0
190	0			1501	0
190	0			1501	0
190	0.003			1501	0
193.333	0.003			1527.33	0
193.333	0			1527.33	0
193.333	0			1527.33	0
196.667	0			1553.67	0
196.667	0			1553.67	0
196.667	0			1553.67	0
200	0			1580	0
200	0			1580	0
200	0.003			1580	0
203.333	0.003			1606.33	0
203.333	0			1606.33	0
203.333	0			1606.33	0
206.667	0			1632.67	0
206.667	0			1632.67	0
206.667	0			1632.67	0
210	0			1659	0
210	0			1659	0
210	0.003			1659	0
213.333	0.003			1685.33	0
213.333	0			1685.33	0
213.333	0			1685.33	0
216.667	0			1711.67	0
216.667	0			1711.67	0
216.667	0			1711.67	0
220	0			1738	0
220	0			1738	0
220	0.003			1738	0
223.333	0.003			1764.33	0
223.333	0			1764.33	0
223.333	0			1764.33	0
226.667	0			1790.67	0
226.667	0			1790.67	0
226.667	0			1790.67	0
230	0			1817	0
230	0			1817	0
230	0.003			1817	0
233.333	0.003			1843.33	0
233.333	0			1843.33	0
233.333	0			1843.33	0
236.667	0			1869.67	0
236.667	0			1869.67	0
236.667	0			1869.67	0
240	0			1896	0
240	0			1896	0
240	0.003			1896	0
243.333	0.003			1922.33	0
243.333	0			1922.33	0
243.333	0			1922.33	0
246.667	0			1948.67	0
246.667	0			1948.67	0
246.667	0			1948.67	0
250	0			1975	0
250	0			1975	0
250	0.003			1975	0
253.333	0.003			2001.33	0
253.333	0			2001.33	0
253.333	0			2001.33	0
256.667	0			2027.67	0
256.667	0			2027.67	0
256.667	0			2027.67	0
260	0			2054	0
260	0			2054	0
260	0.003			2054	0
263.333	0.003			2080.33	0
263.333	0			2080.33	0
263.333	0			2080.33	0
266.667	0			2106.67	0
266.667	0			2106.67	0
266.667	0			2106.67	0
270	0			2133	0
270	0			2133	0
270	0.003			2133	0
273.333	0.003			2159.33	0
273.333	0			2159.33	0
273.333	0			2159.33	0
276.667	0			2185.67	0
276.667	0			2185.67	0
276.667	0			2185.67	0
280	0			2212	0
280	0			2212	0
280	0.003			2212	0
283.333	0.003			2238.33	0
283.333	0			2238.33	0
283.333	0			2238.33	0
286.667	0			2264.67	0
286.667	0			2264.67	0
286.667	0			2264.67	0
290	0			2291	0
290	0			2291	0
290	0.003			2291	0
293.333	0.003			2317.33	0
293.333	0			2317.33	0
293.333	0			2317.33	0
296.667	0			2343.67	0
296.667	0			2343.67	0
296.667	0			2343.67	0
300	0			2370	0
300	0			2370	0
300	0.003			2370	0
303.333	0.003			2396.33	0
303.333	0			2396.33	0
303.333	0			2396.33	0
306.667	0			2422.67	0
306.667	0			2422.67	0
306.667	0			2422.67	0
310	0			2449	0
310	0			2449	0
310	0.003			2449	0
313.333	0.003			2475.33	0
313.333	0			2475.33	0
313.333	0			2475.33	0
316.667	0			2501.67	0
316.667	0			2501.67	0
316.667	0			2501.67	0
320	0			2528	0
320	0			2528	0
320	0.003			2528	0
323.333	0.003			2554.33	0
323.333	0			2554.33	0
323.333	0			2554.33	0
326.667	0			2580.67	0
326.667	0			2580.67	0
326.667	0			2580.67	0
330	0			2607	0
330	0			2607	0
330	0.003			2607	0
333.333	0.003			2633.33	0
333.333	0			2633.33	0
333.333	0			2633.33	0
336.667	0			2659.67	0
336.667	0			2659.67	0
336.667	0			2659.67	0
340	0			2686	0
340	0			2686	0
340	0.003			2686	0
343.333	0.003			2712.33	0
343.333	0			2712.33	0
343.333	0			2712.33	0
346.667	0			2738.67	0
346.667	0			2738.67	0
346.667	0			2738.67	0
350	0			2765	0
350	0			2765	0
350	0.003			2765	0
353.333	0.003			2791.33	0
353.333	0			2791.33	0
353.333	0			2791.33	0
356.667	0			2817.67	0
356.667	0			2817.67	0
356.667	0			2817.67	0
360	0			2844	0
360	0			2844	0
360	0.003			2844	0
363.333	0.003			2870.33	0
363.333	0			2870.33	0
363.333	0			2870.33	0
366.667	0			2896.67	0
366.667	0			2896.67	0
366.667	0			2896.67	0
370	0			2923	0
370	0			2923	0
370	0.003			2923	0
373.333	0.003			2949.33	0
373.333	0			2949.33	0
373.333	0			2949.33	0
376.667	0			2975.67	0
376.667	0			2975.67	0
376.667	0			2975.67	0
380	0			3002	0
380	0			3002	0
380	0.003			3002	0
383.333	0.003			3028.33	0
383.333	0			3028.33	0
383.333	0			3028.33	0
386.667	0			3054.67	0
386.667	0			3054.67	0
386.667	0			3054.67	0
390	0			3081	0
390	0			3081	0
390	0.003			3081	0
393.333	0.003			3107.33	0
393.333	0			3107.33	0
393.333	0			3107.33	0
396.667	0			3133.67	0
396.667	0			3133.67	0
396.667	0			3133.67	0
400	0			3160	0
400	0			3160	0
400	0.003			3160	0
403.333	0.003			3186.33	0
403.333	0			3186.33	0
403.333	0			3186.33	0
406.667	0			3212.67	0
406.667	0			3212.67	0
406.667	0			3212.67	0
410	0			3239	0
410	0			3239	0
410	0.003			3239	0
413.333	0.003			3265.33	0
413.333	0			3265.33	0
413.333	0			3265.33	0
416.667	0			3291.67	0
416.667	0			3291.67	0
416.667	0			3291.67	0
420	0			3318	0
420	0			3318	0
420	0.003			3318	0
423.333	0.003			3344.33	0
423.333	0			3344.33	0
423.333	0			3344.33	0
426.667	0			3370.67	0
426.667	0			3370.67	0
426.667	0			3370.67	0
430	0			3397	0
430	0			3397	0
430	0.003			3397	0
433.333	0.003			3423.33	0
433.333	0			3423.33	0
433.333	0			3423.33	0
436.667	0			3449.67	0
436.667	0			3449.67	0
436.667	0			3449.67	0
440	0			3476	0
440	0			3476	0
440	0.003			3476	0
443.333	0.003			3502.33	0
443.333	0			3502.33	0
443.333	0			3502.33	0
446.667	0			3528.67	0
446.667	0			3528.67	0
446.667	0			3528.67	0
450	0			3555	0
450	0			3555	0
450	0.003			3555	0
453.333	0.003			3581.33	0
453.333	0			3581.33	0
453.333	0			3581.33	0
456.667	0			3607.67	0
456.667	0			3607.67	0
456.667	0			3607.67	0
460	0			3634	0
460	0			3634	0
460	0.003			3634	0
463.333	0.003			3660.33	0
463.333	0			3660.33	0
463.333	0			3660.33	0
466.667	0			3686.67	0
466.667	0			3686.67	0
466.667	0			3686.67	0
470	0			3713	0
470	0			3713	0
470	0.003			3713	0
473.333	0.003			3739.33	0
473.333	0			3739.33	0
473.333	0			3739.33	0
476.667	0			3765.67	0
476.667	0			3765.67	0
476.667	0			3765.67	0
480	0			3792	0
480	0			3792	0
480	0.003			3792	0
483.333	0.003			3818.33	0
483.333	0			3818.33	0
483.333	0			3818.33	0
486.667	0			3844.67	0
486.667	0			3844.67	0
486.667	0			3844.67	0
490	0			3871	0
490	0			3871	0
490	0.003			3871	0
493.333	0.003			3897.33	0
493.333	0			3897.33	0
493.333	0			3897.33	0
496.667	0			3923.67	0
496.667	0			3923.67	0
496.667	0			3923.67	0
500	0			3950	0
500	0			3950	0
500	0.003			3950	0
503.333	0.003			3976.33	0
503.333	0			3976.33	0
503.333	0			3976.33	0
506.667	0			4002.67	0
506.667	0			4002.67	0
506.667	0			4002.67	0
510	0			4029	0
510	0			4029	0
510	0.003			4029	0
513.333	0.003			4055.33	0
513.333	0			4055.33	0
513.333	0			4055.33	0
516.667	0			4081.67	0
516.667	0			4081.67	0
516.667	0			4081.67	0
520	0			4108	0
520	0			4108	0
520	0.003			4108	0
523.333	0.003			4134.33	0
523.333	0			4134.33	0
523.333	0			4134.33	0
526.667	0			4160.67	0
526.667	0			4160.67	0
526.667	0			4160.67	0
530	0			4187	0
530	0			4187	0
530	0.003			4187	0
533.333	0.003			4213.33	0
533.333	0			4213.33	0
533.333	0			4213.33	0
536.667	0			4239.67	0
536.667	0			4239.67	0
536.667	0			4239.67	0
540	0			4266	0
540	0			4266	0
540	0.003			4266	0
543.333	0.003			4292.33	0
543.333	0			4292.33	0
543.333	0			4292.33	0
546.667	0			4318.67	0
546.667	0			4318.67	0
546.667	0			4318.67	0
550	0			4345	0
550	0			4345	0
550	0.003			4345	0
553.333	0.003			4371.33	0
553.333	0			4371.33	0
553.333	0			4371.33	0
556.667	0			4397.67	0
556.667	0			4397.67	0
556.667	0			4397.67	0
560	0			4424	0
560	0			4424	0
560	0.003			4424	0
563.333	0.003			4450.33	0
563.333	0			4450.33	0
563.333	0			4450.33	0
566.667	0			4476.67	0
566.667	0			4476.67	0
566.667	0			4476.67	0
570	0			4503	0
570	0			4503	0
570	0.003			4503	0
573.333	0.003			4529.33	0
573.333	0			4529.33	0
573.333	0			4529.33	0
576.667	0			4555.67	0
576.667	0			4555.67	0
576.667	0			4555.67	0
580	0			4582	0
580	0			4582	0
580	0.003			4582	0
583.333	0.003			4608.33	0
583.333	0			4608.33	0
583.333	0			4608.33	0
586.667	0			4634.67	0
586.667	0			4634.67	0
586.667	0			4634.67	0
590	0			4661	0
590	0			4661	0
590	0.003			4661	0
593.333	0.003			4687.33	0
593.333	0			4687.33	0
593.333	0			4687.33	0
596.667	0			4713.67	0
596.667	0			4713.67	0
596.667	0			4713.67	0
600	0			4740	0
600	0			4740	0
600	0.003			4740	0
603.333	0.003			4766.33	0
603.333	0			4766.33	0
603.333	0			4766.33	0
606.667	0			4792.67	0
606.667	0			4792.67	0
606.667	0			4792.67	0
610	0			4819	0
610	0			4819	0
610	0.003			4819	0
613.333	0.003			4845.33	0
613.333	0			4845.33	0
613.333	0			4845.33	0
616.667	0			4871.67	0
616.667	0			4871.67	0
616.667	0			4871.67	0
620	0			4898	0
620	0			4898	0
620	0.003			4898	0
623.333	0.003			4924.33	0
623.333	0			4924.33	0
623.333	0			4924.33	0
626.667	0			4950.67	0
626.667	0			4950.67	0
626.667	0			4950.67	0
630	0			4977	0
630	0			4977	0
630	0.003			4977	0
633.333	0.003			5003.33	0
633.333	0			5003.33	0
633.333	0			5003.33	0
636.667	0			5029.67	0
636.667	0			5029.67	0
636.667	0			5029.67	0
640	0			5056	0
640	0			5056	0
640	0.003			5056	0
643.333	0.003			5082.33	0
643.333	0			5082.33	0
643.333	0			5082.33	0
646.667	0			5108.67	0
646.667	0			5108.67	0
646.667	0			5108.67	0
650	0			5135	0
650	0			5135	0
650	0.003			5135	0
653.333	0.003			5161.33	0
653.333	0			5161.33	0
653.333	0			5161.33	0
656.667	0			5187.67	0
656.667	0			5187.67	0
656.667	0			5187.67	0
660	0			5214	0
660	0			5214	0
660	0.003			5214	0
663.333	0.003			5240.33	0
663.333	0			5240.33	0
663.333	0			5240.33	0
666.667	0			5266.67	0
666.667	0			5266.67	0
666.667	0			5266.67	0
670	0			5293	0
670	0			5293	0
670	0.003			5293	0
673.333	0.003			5319.33	0
673.333	0			5319.33	0
673.333	0			5319.33	0
676.667	0			5345.67	0
676.667	0			5345.67	0
676.667	0			5345.67	0
680	0			5372	0
680	0			5372	0
680	0.003			5372	0
683.333	0.003			5398.33	0
683.333	0			5398.33	0
683.333	0			5398.33	0
686.667	0			5424.67	0
686.667	0			5424.67	0
686.667	0			5424.67	0
690	0			5451	0
690	0			5451	0
690	0.003			5451	0
693.333	0.003			5477.33	0
693.333	0			5477.33	0
693.333	0			5477.33	0
696.667	0			5503.67	0
696.667	0			5503.67	0
696.667	0			5503.67	0
700	0			5530	0
700	0			5530	0
700	0.003			5530	0
703.333	0.003			5556.33	0
703.333	0			5556.33	0
703.333	0			5556.33	0
706.667	0			5582.67	0
706.667	0			5582.67	0
706.667	0			5582.67	0
710	0			5609	0
710	0			5609	0
710	0.003			5609	0
713.333	0.003			5635.33	0
713.333	0			5635.33	0
713.333	0			5635.33	0
716.667	0			5661.67	0
716.667	0			5661.67	0
716.667	0			5661.67	0
720	0			5688	0
720	0			5688	0
720	0.003			5688	0
723.333	0.003			5714.33	0
723.333	0			5714.33	0
723.333	0			5714.33	0
726.667	0			5740.67	0
726.667	0			5740.67	0
726.667	0			5740.67	0
730	0			5767	0
730	0			5767	0
730	0.003			5767	0
733.333	0.003			5793.33	0
733.333	0			5793.33	0
733.333	0			5793.33	0
736.667	0			5819.67	0
736.667	0			5819.67	0
736.667	0			5819.67	0
740	0			5846	0
740	0			5846	0
740	0.003			5846	0
743.333	0.003			5872.33	0
743.333	0			5872.33	0
743.333	0			5872.33	0
746.667	0			5898.67	0
746.667	0			5898.67	0
746.667	0			5898.67	0
750	0			5925	0
750	0			5925	0
750	0.003			5925	0
753.333	0.003			5951.33	0
753.333	0			5951.33	0
753.333	0			5951.33	0
756.667	0			5977.67	0
756.667	0			5977.67	0
756.667	0			5977.67	0
760	0			6004	0
760	0			6004	0
760	0.003			6004	0
763.333	0.003			6030.33	0
763.333	0			6030.33	0
763.333	0			6030.33	0
766.667	0			6056.67	0
766.667	0			6056.67	0
766.667	0			6056.67	0
770	0			6083	0
770	0			6083	0
770	0.003			6083	0
773.333	0.003			6109.33	0
773.333	0			6109.33	0
773.333	0			6109.33	0
776.667	0			6135.67	0
776.667	0			6135.67	0
776.667	0			6135.67	0
780	0			6162	0
780	0			6162	0
780	0.003			6162	0
783.333	0.003			6188.33	0
783.333	0			6188.33	0
783.333	0			6188.33	0
786.667	0			6214.67	0
786.667	0			6214.67	0
786.667	0			6214.67	0
790	0			6241	0
790	0			6241	0
790	0.003			6241	0
793.333	0.003			6267.33	0
793.333	0			6267.33	0
793.333	0			6267.33	0
796.667	0			6293.67	0
796.667	0			6293.67	0
796.667	0			6293.67	0
800	0			6320	0
800	0			6320	0
800	0.003			6320	0
803.333	0.003			6346.33	0
803.333	0			6346.33	0
803.333	0			6346.33	0
806.667	0			6372.67	0
806.667	0			6372.67	0
806.667	0			6372.67	0
810	0			6399	0
810	0			6399	0
810	0.003			6399	0
813.333	0.003			6425.33	0
813.333	0			6425.33	0
813.333	0			6425.33	0
816.667	0			6451.67	0
816.667	0			6451.67	0
816.667	0			6451.67	0
820	0			6478	0
820	0			6478	0
820	0.003			6478	0
823.333	0.003			6504.33	0
823.333	0			6504.33	0
823.333	0			6504.33	0
826.667	0			6530.67	0
826.667	0			6530.67	0
826.667	0			6530.67	0
830	0			6557	0
830	0			6557	0
830	0.003			6557	0
833.333	0.003			6583.33	0
833.333	0			6583.33	0
833.333	0			6583.33	0
836.667	0			6609.67	0
836.667	0			6609.67	0
836.667	0			6609.67	0
840	0			6636	0
840	0			6636	0
840	0.003			6636	0
843.333	0.003			6662.33	0
843.333	0			6662.33	0
843.333	0			6662.33	0
846.667	0			6688.67	0
846.667	0			6688.67	0
846.667	0			6688.67	0
850	0			6715	0
850	0			6715	0
850	0.003			6715	0
853.333	0.003			6741.33	0
853.333	0			6741.33	0
853.333	0			6741.33	0
856.667	0			6767.67	0
856.667	0			6767.67	0
856.667	0			6767.67	0
860	0			6794	0
860	0			6794	0
860	0.003			6794	0
863.333	0.003			6820.33	0
863.333	0			6820.33	0
863.333	0			6820.33	0
866.667	0			6846.67	0
866.667	0			6846.67	0
866.667	0			6846.67	0
870	0			6873	0
870	0			6873	0
870	0.003			6873	0
873.333	0.003			6899.33	0
873.333	0			6899.33	0
873.333	0			6899.33	0
876.667	0			6925.67	0
876.667	0			6925.67	0
876.667	0			6925.67	0
880	0			6952	0
880	0			6952	0
880	0.003			6952	0
883.333	0.003			6978.33	0
883.333	0			6978.33	0
883.333	0			6978.33	0
886.667	0			7004.67	0
886.667	0			7004.67	0
886.667	0			7004.67	0
890	0			7031	0
890	0			7031	0
890	0.003			7031	0
893.333	0.003			7057.33	0
893.333	0			7057.33	0
893.333	0			7057.33	0
896.667	0			7083.67	0
896.667	0			7083.67	0
896.667	0			7083.67	0
900	0			7110	0
900	0			7110	0
900	0.003			7110	0
903.333	0.003			7136.33	0
903.333	0			7136.33	0
903.333	0			7136.33	0
906.667	0			7162.67	0
906.667	0			7162.67	0
906.667	0			7162.67	0
910	0			7189	0
910	0			7189	0
910	0.003			7189	0
913.333	0.003			7215.33	0
913.333	0			7215.33	0
913.333	0			7215.33	0
916.667	0			7241.67	0
916.667	0			7241.67	0
916.667	0			7241.67	0
920	0			7268	0
920	0			7268	0
920	0.003			7268	0
923.333	0.003			7294.33	0
923.333	0			7294.33	0
923.333	0			7294.33	0
926.667	0			7320.67	0
926.667	0			7320.67	0
926.667	0			7320.67	0
930	0			7347	0
930	0			7347	0
930	0.003			7347	0
933.333	0.003			7373.33	0
933.333	0			7373.33	0
933.333	0			7373.33	0
936.667	0			7399.67	0
936.667	0			7399.67	0
936.667	0			7399.67	0
940	0			7426	0
940	0			7426	0
940	0.003			7426	0
943.333	0.003			7452.33	0
943.333	0			7452.33	0
943.333	0			7452.33	0
946.667	0			7478.67	0
946.667	0			7478.67	0
946.667	0			7478.67	0
950	0			7505	0
950	0			7505	0
950	0.003			7505	0
953.333	0.003			7531.33	0
953.333	0			7531.33	0
953.333	0			7531.33	0
956.667	0			7557.67	0
956.667	0			7557.67	0
956.667	0			7557.67	0
960	0			7584	0
960	0			7584	0
960	0.003			7584	0
963.333	0.003			7610.33	0
963.333	0			7610.33	0
963.333	0			7610.33	0
966.667	0			7636.67	0
966.667	0			7636.67	0
966.667	0			7636.67	0
970	0			7663	0
970	0			7663	0
970	0.003			7663	0
973.333	0.003			7689.33	0
973.333	0			7689.33	0
973.333	0			7689.33	0
976.667	0			7715.67	0
976.667	0			7715.67	0
976.667	0			7715.67	0
980	0			7742	0
980	0			7742	0
980	0.003			7742	0
983.333	0.003			7768.33	0
983.333	0			7768.33	0
983.333	0			7768.33	0
986.667	0			7794.67	0
986.667	0			7794.67	0
986.667	0			7794.67	0
990	0			7821	0
990	0			7821	0
990	0.003			7821	0
993.333	0.003			7847.33	0
993.333	0			7847.33	0
993.333	0			7847.33	0.000379747
996.667	0			7873.67	0.000379747
996.667	0			7873.67	0
996.667	0			7873.67	0
1000	0			7900	0
1000	0			7900	0

## Sheet: Desc_HID
0.989675	0	0.9896	0	1	0	1	0	1	0	0.989522	0	0.989675	0	0.989522	0	0.989675	0	0.989522	0	0.989675	0	1	0	0.9896	0	0.989522	0	0.989675	0	0.989522	0	0.989522	0	0.989675	0	0.9896	0	1	0	1	0	1	0	0.989675	0	0.989522	0	0.9896	0
1.01032	0	1.0104	0	1.02065	0	1.02065	0	1.02065	0	1.01048	0	1.01032	0	1.01048	0	1.01032	0	1.01048	0	1.01032	0	1.02096	0	1.0104	0	1.01048	0	1.01032	0	1.01048	0	1.01048	0	1.01032	0	1.0104	0	1.02065	0	1.02065	0	1.02065	0	1.01032	0	1.01048	0	1.0104	0
0.969026	0	0.968799	0	0.979351	0	0.979351	0	0.979351	0	0.968565	0	0.969026	0	0.968565	0	0.969026	0	0.968565	0	0.969026	0	0.979043	0	0.968799	0	0.968565	0	0.969026	0	0.968565	0	0.968565	0	0.969026	0	0.968799	0	0.979351	0	0.979351	0	0.979351	0	0.969026	0	0.968565	0	0.968799	0
1.03097	0	1.0312	0	1.0413	0	1.0413	0	1.0413	0	1.03143	0	1.03097	0	1.03143	0	1.03097	0	1.03143	0	1.03097	0	1.04191	0	1.0312	0	1.03143	0	1.03097	0	1.03143	0	1.03143	0	1.03097	0	1.0312	0	1.0413	0	1.0413	0	1.0413	0	1.03097	0	1.03143	0	1.0312	0
0.948377	0	0.947998	0	0.958701	0	0.958701	0	0.958701	0	0.947609	0	0.948377	0	0.947609	0	0.948377	0	0.947609	0	0.948377	0	0.958087	0	0.947998	0	0.947609	0	0.948377	0	0.947609	0	0.947609	0	0.948377	0	0.947998	0	0.958701	0	0.958701	0	0.958701	0	0.948377	0	0.947609	0	0.947998	0
1.05162	0	1.052	0	1.06195	0	1.06195	0	1.06195	0	1.05239	0	1.05162	0	1.05239	0	1.05162	0	1.05239	0	1.05162	0	1.06287	0	1.052	0	1.05239	0	1.05162	0	1.05239	0	1.05239	0	1.05162	0	1.052	0	1.06195	0	1.06195	0	1.06195	0	1.05162	0	1.05239	0	1.052	0
0.927727	0	0.927197	0	0.938052	0	0.938052	0	0.938052	0	0.926652	0	0.927727	0	0.926652	0	0.927727	0	0.926652	0	0.927727	0	0.93713	0	0.927197	0	0.926652	0	0.927727	0	0.926652	0	0.926652	0	0.927727	0	0.927197	0	0.938052	0	0.938052	0	0.938052	0	0.927727	0	0.926652	0	0.927197	0
1.07227	0	1.0728	0	1.0826	0	1.0826	0	1.0826	0	1.07335	0	1.07227	0	1.07335	0	1.07227	0	1.07335	0	1.07227	0	1.08383	0	1.0728	0	1.07335	0	1.07227	0	1.07335	0	1.07335	0	1.07227	0	1.0728	0	1.0826	0	1.0826	0	1.0826	0	1.07227	0	1.07335	0	1.0728	0
0.907078	0	0.906396	0	0.917403	0	0.917403	0	0.917403	0	0.905695	0	0.907078	0	0.905695	0	0.907078	0	0.905695	0	0.907078	0	0.916174	0	0.906396	0	0.905695	0	0.907078	0	0.905695	0	0.905695	0	0.907078	0	0.906396	0	0.917403	0	0.917403	0	0.917403	0	0.907078	0	0.905695	0	0.906396	0
1.09292	0	1.0936	0	1.10325	0	1.10325	0	1.10325	0	1.0943	0	1.09292	0	1.0943	0	1.09292	0	1.0943	0	1.09292	0	1.10478	0	1.0936	0	1.0943	0	1.09292	0	1.0943	0	1.0943	0	1.09292	0	1.0936	0	1.10325	0	1.10325	0	1.10325	0	1.09292	0	1.0943	0	1.0936	0
0.886429	0	0.885595	0	0.896753	0	0.896753	0	0.896753	0	0.884739	0	0.886429	0	0.884739	0	0.886429	0	0.884739	0	0.886429	0	0.895217	0	0.885595	0	0.884739	0	0.886429	0	0.884739	0	0.884739	0	0.886429	0	0.885595	0	0.896753	0	0.896753	0	0.896753	0	0.886429	0	0.884739	0	0.885595	0
1.11357	0	1.11441	0	1.1239	0	1.1239	0	1.1239	0	1.11526	0	1.11357	0	1.11526	0	1.11357	0	1.11526	0	1.11357	0	1.12574	0	1.11441	0	1.11526	0	1.11357	0	1.11526	0	1.11526	0	1.11357	0	1.11441	0	1.1239	0	1.1239	0	1.1239	0	1.11357	0	1.11526	0	1.11441	0
0.865779	0	0.864794	0	0.876104	0	0.876104	0	0.876104	0	0.863782	0	0.865779	0	0.863782	0	0.865779	0	0.863782	0	0.865779	0	0.87426	0	0.864794	0	0.863782	0	0.865779	0	0.863782	0	0.863782	0	0.865779	0	0.864794	0	0.876104	0	0.876104	0	0.876104	0	0.865779	0	0.863782	0	0.864794	0
1.13422	0	1.13521	0	1.14455	0	1.14455	0	1.14455	0	1.13622	0	1.13422	0	1.13622	0	1.13422	0	1.13622	0	1.13422	0	1.1467	0	1.13521	0	1.13622	0	1.13422	0	1.13622	0	1.13622	0	1.13422	0	1.13521	0	1.14455	0	1.14455	0	1.14455	0	1.13422	0	1.13622	0	1.13521	0
0.84513	0	0.843993	0	0.855455	0	0.855455	0	0.855455	0	0.842826	0	0.84513	0	0.842826	0	0.84513	0	0.842826	0	0.84513	0	0.853304	0	0.843993	0	0.842826	0	0.84513	0	0.842826	0	0.842826	0	0.84513	0	0.843993	0	0.855455	0	0.855455	0	0.855455	0	0.84513	0	0.842826	0	0.843993	0
1.15487	0	1.15601	0	1.16519	0	1.16519	0	1.16519	0	1.15717	0	1.15487	0	1.15717	0	1.15487	0	1.15717	0	1.15487	0	1.16765	0	1.15601	0	1.15717	0	1.15487	0	1.15717	0	1.15717	0	1.15487	0	1.15601	0	1.16519	0	1.16519	0	1.16519	0	1.15487	0	1.15717	0	1.15601	0
0.824481	0	0.823192	0	0.834805	0	0.834805	0	0.834805	0	0.821869	0	0.824481	0	0.821869	0	0.824481	0	0.821869	0	0.824481	0	0.832347	0	0.823192	0	0.821869	0	0.824481	0	0.821869	0	0.821869	0	0.824481	0	0.823192	0	0.834805	0	0.834805	0	0.834805	0	0.824481	0	0.821869	0	0.823192	0
1.17552	0	1.17681	0	1.18584	0	1.18584	0	1.18584	0	1.17813	0	1.17552	0	1.17813	0	1.17552	0	1.17813	0	1.17552	0	1.18861	0	1.17681	0	1.17813	0	1.17552	0	1.17813	0	1.17813	0	1.17552	0	1.17681	0	1.18584	0	1.18584	0	1.18584	0	1.17552	0	1.17813	0	1.17681	0
0.803831	0	0.802391	0	0.814156	0	0.814156	0	0.814156	0	0.800912	0	0.803831	0	0.800912	0	0.803831	0	0.800912	0	0.803831	0	0.811391	0	0.802391	0	0.800912	0	0.803831	0	0.800912	0	0.800912	0	0.803831	0	0.802391	0	0.814156	0	0.814156	0	0.814156	0	0.803831	0	0.800912	0	0.802391	0
1.19617	0	1.19761	0	1.20649	0	1.20649	0	1.20649	0	1.19909	0	1.19617	0	1.19909	0	1.19617	0	1.19909	0	1.19617	0	1.20957	0	1.19761	0	1.19909	0	1.19617	0	1.19909	0	1.19909	0	1.19617	0	1.19761	0	1.20649	0	1.20649	0	1.20649	0	1.19617	0	1.19909	0	1.19761	0
0.783182	0	0.78159	0	0.793506	0	0.793506	0	0.793506	0	0.779956	0	0.783182	0	0.779956	0	0.783182	0	0.779956	0	0.783182	0	0.790434	0	0.78159	0	0.779956	0	0.783182	0	0.779956	0	0.779956	0	0.783182	0	0.78159	0	0.793506	0	0.793506	0	0.793506	0	0.783182	0	0.779956	0	0.78159	0
1.21682	0	1.21841	0	1.22714	0	1.22714	0	1.22714	0	1.22004	0	1.21682	0	1.22004	0	1.21682	0	1.22004	0	1.21682	0	0.999318	0	1.21841	0	1.22004	0	1.21682	0	1.22004	0	1.22004	0	1.21682	0	1.21841	0	1.22714	0	1.22714	0	1.22714	0	1.21682	0	1.22004	0	1.21841	0
1.09455	0	0.903246	0	0.772857	0	0.772857	0	0.772857	0	1.03444	0	1.0219	0	1.02688	0	1.07584	0	1.08607	0	1.18312	0	0.831251	0	0.907768	0	0.885922	0	0.797071	0	1.21431	0	1.1491	0	1.20813	0	0.792368	0	0.772857	0	0.772857	0	0.772857	0	0.81017	0	1.15264	0	1.19046	0
1.01538	0	1.19291	0	1.17137	0	1.08467	0	1.13086	0	0.88278	0	0.864983	0	1.12926	0	1.12553	0	1.11983	0	1.01224	0	1.21593	0	0.873991	0	1.13353	0	1.1565	0	1.22987	0	0.8405	0	0.795307	0	1.20464	0	1.05209	0	1.17756	0	1.19609	0	1.14393	0	0.924035	0	0.993236	0
1.03658	0	1.0606	0	1.11532	0	1.11381	0	0.793121	0	1.16567	0	1.21283	0	0.789756	0	1.11907	0	0.888705	0	0.948267	0	0.851706	0	1.20844	0	1.17029	0	0.797157	0	1.08679	0	1.13489	0	1.16227	0	0.895661	0	0.937964	0	0.993997	0	1.09457	0	0.984678	0	0.889289	0	0.881193	0
0.903199	0	1.05872	0	0.895553	0	1.05241	0	1.00829	0	0.804477	0	1.1992	0	0.956643	0	0.911894	0	1.02288	0	0.771249	0	1.0412	0	0.856994	0	1.22251	0	0.839598	0	1.08643	0	0.967179	0	0.807172	0	1.08034	0	1.02067	0	1.22279	0	1.20008	0	0.977593	0	0.8265	0	1.22976	0
0.908896	0	0.96709	0	1.07988	0	1.12978	0	1.11823	0	0.97186	0	1.22658	0	0.797136	0	1.14931	0	1.00419	0	0.8854	0	1.08352	0	0.961878	0	0.894671	0	0.915294	0	0.852546	0	1.02018	0	1.10135	0	1.2293	0	1.06283	0	0.783342	0	0.991911	0	0.929639	0	1.14219	0	0.922997	0
1.12638	0	0.815068	0	0.888049	0	0.844402	0	1.13831	0	1.11959	0	1.15621	0	0.913445	0	1.10064	0	1.03	0	0.844906	0	0.820399	0	0.93683	0	0.982967	0	0.9704	0	0.850367	0	0.802864	0	0.893402	0	0.944667	0	1.07178	0	1.21714	0	0.917624	0	0.792375	0	0.934391	0	0.977725	0
0.776448	0	1.02808	0	0.811352	0	1.14158	0	0.919595	0	0.883012	0	0.958289	0	1.0474	0	1.18215	0	0.899541	0	1.06676	0	1.06944	0	0.919407	0	1.18996	0	0.96475	0	1.21468	0	0.796003	0	1.18974	0	0.938067	0	0.839944	0	1.16061	0	1.1381	0	1.2138	0	1.03622	0	1.19647	0
1.11993	0	1.08946	0	0.784237	0	0.863204	0	1.21746	0	0.944159	0	1.14043	0	1.00814	0	0.872365	0	0.961283	0	1.22133	0	1.10954	0	1.22063	0	1.19461	0	1.16394	0	1.08967	0	1.15426	0	0.794507	0	0.980637	0	1.08664	0	0.901844	0	0.800078	0	1.04189	0	0.886693	0	0.972689	0
1.14467	0	1.19031	0	0.91845	0	1.21011	0	1.13996	0	0.952732	0	1.22514	0	1.04436	0	0.933791	0	0.931233	0	0.913479	0	1.12883	0	1.03636	0	1.00003	0	0.795882	0	1.17716	0	1.22273	0	1.04512	0	1.10087	0	1.20418	0	0.864474	0	0.815168	0	0.896768	0	0.95364	0	1.12291	0
1.09616	0	1.15402	0	1.13346	0	0.800291	0	1.08042	0	1.01222	0	0.888883	0	0.921628	0	1.02452	0	1.2171	0	0.880721	0	0.968509	0	1.01223	0	1.17686	0	1.18275	0	0.82852	0	0.778866	0	0.99976	0	0.887598	0	1.12489	0	0.97386	0	1.09308	0	0.985884	0	1.17897	0	0.826854	0
0.790862	0	0.780409	0	0.906739	0	0.7983	0	1.18636	0	0.894365	0	0.850263	0	1.18828	0	0.933566	0	1.00859	0	1.17415	0	0.808058	0	0.831683	0	1.03335	0	0.880346	0	0.8392	0	1.07205	0	1.17265	0	1.17138	0	1.20407	0	1.08512	0	0.87103	0	0.923576	0	0.920728	0	0.877441	0
0.960455	0	1.01995	0	0.87823	0	1.13487	0	1.17286	0	1.03734	0	1.08952	0	1.12423	0	0.863981	0	1.0381	0	0.829635	0	0.999863	0	1.18339	0	0.964211	0	0.794201	0	0.894166	0	1.20894	0	0.974804	0	1.12939	0	0.838923	0	0.899326	0	0.938357	0	1.15663	0	0.873462	0	1.13972	0
1.1668	0	1.19144	0	0.991018	0	0.944618	0	0.961658	0	0.866462	0	0.777815	0	1.0349	0	1.03632	0	0.983901	0	1.03211	0	1.03435	0	0.784331	0	1.14689	0	1.12898	0	0.784494	0	0.825205	0	1.15211	0	0.983557	0	0.908419	0	1.21399	0	1.12414	0	1.09533	0	0.807471	0	0.807019	0
1.13362	0	0.96792	0	0.887117	0	0.983249	0	0.826618	0	0.806206	0	0.925982	0	0.968536	0	1.05979	0	0.784738	0	1.04919	0	0.797452	0	1.13458	0	1.10431	0	0.786884	0	0.919084	0	0.946877	0	1.15012	0	0.827716	0	1.10398	0	0.854396	0	0.869767	0	1.17689	0	0.910069	0	0.87397	0
0.941827	0	1.08186	0	0.926679	0	0.82499	0	1.20891	0	1.18191	0	1.08857	0	1.10696	0	0.834141	0	0.943762	0	1.05069	0	0.959723	0	1.10084	0	1.18195	0	0.83271	0	1.18485	0	0.996687	0	0.802536	0	0.861489	0	0.886422	0	1.07122	0	0.925215	0	0.865478	0	1.20465	0	0.792806	0
1.2125	0	1.00113	0	0.79067	0	0.823116	0	1.13676	0	0.821259	0	0.820778	0	0.844953	0	0.798049	0	0.833336	0	1.08918	0	0.824395	0	0.882307	0	0.840621	0	1.07783	0	0.880211	0	1.18403	0	1.03723	0	0.882667	0	1.20798	0	0.792886	0	0.8981	0	0.821172	0	0.785037	0	0.878482	0
1.17087	0	1.00632	0	0.991917	0	0.849936	0	1.09029	0	1.07009	0	0.82048	0	0.797424	0	1.06173	0	1.07092	0	1.16101	0	0.837172	0	1.20342	0	1.12605	0	0.890945	0	1.09241	0	0.847929	0	1.00357	0	1.22789	0	1.20786	0	1.1727	0	0.993006	0	0.985957	0	1.19774	0	0.951153	0
0.795869	0	0.982971	0	0.864768	0	0.792135	0	0.954738	0	1.18415	0	0.903666	0	0.881923	0	1.15574	0	0.840487	0	0.814876	0	0.91471	0	0.984741	0	1.07664	0	1.15743	0	1.15219	0	1.1497	0	1.13451	0	0.777178	0	1.1608	0	0.7951	0	1.21386	0	0.827254	0	0.859274	0	1.09529	0
1.2068	0	0.932597	0	1.16769	0	1.09882	0	0.777497	0	0.876534	0	0.953484	0	1.11894	0	1.06482	0	0.86108	0	0.951445	0	1.22574	0	1.10304	0	1.19049	0	0.866679	0	0.80999	0	1.07025	0	0.968089	0	0.920676	0	1.18551	0	0.993618	0	1.07585	0	0.84266	0	0.871989	0	1.04266	0
0.937449	0	0.956224	0	1.04077	0	1.01519	0	0.847171	0	1.20696	0	1.02715	0	1.20757	0	0.965467	0	0.942684	0	1.14849	0	1.04799	0	0.952615	0	1.15337	0	0.874059	0	1.14644	0	0.87225	0	1.21946	0	1.09739	0	0.857082	0	0.987186	0	1.15248	0	0.999798	0	1.05315	0	1.18246	0
1.01144	0	0.894077	0	1.11726	0	1.02806	0	0.845548	0	1.15925	0	0.913038	0	0.928854	0	0.85607	0	0.813969	0	0.893341	0	0.896483	0	0.876715	0	1.12768	0	1.00283	0	1.14377	0	0.791508	0	0.835257	0	0.901895	0	1.19647	0	0.820365	0	0.986023	0	1.15457	0	0.858018	0	1.13364	0
1.12287	0	0.795573	0	1.19683	0	0.869697	0	1.00447	0	0.972959	0	0.905967	0	1.08476	0	0.997922	0	1.05308	0	1.08208	0	0.961498	0	1.04722	0	1.12713	0	1.05504	0	0.863009	0	1.18925	0	1.0794	0	0.9157	0	0.822234	0	0.81543	0	0.921363	0	1.08296	0	1.05963	0	1.0596	0
0.794612	0	0.882169	0	0.922268	0	0.985283	0	0.956789	0	0.996323	0	1.14165	0	1.13407	0	1.21764	0	1.09311	0	0.952251	0	0.986206	0	1.02352	0	0.987911	0	1.0491	0	0.817827	0	0.995735	0	1.08861	0	0.838543	0	1.13441	0	0.937681	0	1.16866	0	1.12592	0	1.00236	0	1.10941	0
1.04253	0	1.22038	0	1.01975	0	1.11332	0	0.818822	0	1.12397	0	0.912424	0	0.786302	0	1.12391	0	0.972205	0	1.15382	0	0.799076	0	0.982403	0	1.1094	0	0.816099	0	1.057	0	1.0784	0	1.10732	0	0.918487	0	1.10572	0	0.794837	0	1.04307	0	0.793874	0	0.8827	0	1.21814	0
0.985602	0	0.798021	0	0.807118	0	1.11606	0	0.897017	0	1.15405	0	0.942875	0	1.13532	0	0.945072	0	0.963603	0	0.969101	0	0.980735	0	1.06867	0	1.02972	0	1.20377	0	0.804841	0	0.800281	0	0.998366	0	0.989487	0	1.1995	0	1.2129	0	0.92218	0	0.875811	0	0.822319	0	0.893724	0
0.907156	0	0.949534	0	1.06181	0	0.953509	0	1.0658	0	0.945982	0	0.954477	0	0.992405	0	0.99292	0	0.92458	0	1.15454	0	0.9712	0	1.12238	0	0.845674	0	0.946007	0	1.05648	0	0.776263	0	1.22493	0	1.19524	0	0.981255	0	1.22639	0	1.02406	0	1.04381	0	1.08283	0	0.912921	0
1.05644	0	0.937898	0	0.958617	0	1.18543	0	1.16059	0	0.859946	0	1.15706	0	0.864989	0	1.02163	0	1.09238	0	0.870641	0	1.20473	0	0.799973	0	0.913294	0	0.92978	0	0.982317	0	1.20969	0	1.16244	0	0.787956	0	1.18799	0	1.03416	0	0.782075	0	1.22461	0	0.839429	0	1.04375	0
1.068	0	0.995352	0	1.21179	0	1.11316	0	0.999066	0	0.920032	0	0.958415	0	1.04697	0	1.08002	0	0.868022	0	1.10632	0	0.895601	0	0.842325	0	0.985215	0	0.788302	0	1.20378	0	0.86656	0	0.849557	0	1.12112	0	0.848071	0	0.772336	0	1.17333	0	1.12904	0	0.846481	0	1.20726	0
0.891345	0	0.841605	0	0.822727	0	0.810737	0	0.856377	0	0.960087	0	1.1033	0	1.18808	0	0.787568	0	0.790209	0	1.18359	0	0.849847	0	0.816091	0	1.18136	0	1.17947	0	0.858758	0	1.18076	0	1.07549	0	0.803956	0	0.998221	0	1.05455	0	0.974905	0	0.851513	0	0.78105	0	1.205	0
0.898497	0	0.988251	0	1.19478	0	1.0619	0	1.18244	0	0.840231	0	1.07303	0	1.20483	0	1.06799	0	1.17759	0	0.870122	0	1.0028	0	0.793578	0	1.16847	0	0.997035	0	0.906976	0	0.974968	0	0.897075	0	1.0597	0	0.942831	0	1.11395	0	1.03041	0	1.04809	0	0.851422	0	1.09821	0
1.15171	0	0.888343	0	1.0553	0	1.09799	0	0.941495	0	1.05512	0	0.956936	0	1.07056	0	1.18377	0	0.789871	0	1.22179	0	0.928102	0	1.02101	0	0.946786	0	0.957395	0	1.04912	0	0.848177	0	1.17041	0	1.08598	0	1.04507	0	0.948876	0	0.844437	0	1.07264	0	0.87432	0	0.925542	0
1.14932	0	1.05923	0	0.929954	0	0.777214	0	0.918835	0	0.815729	0	1.20715	0	0.776708	0	0.926579	0	0.981004	0	1.21423	0	1.00595	0	1.21028	0	1.21413	0	1.19836	0	0.883549	0	0.902276	0	1.10743	0	1.12785	0	0.786391	0	1.03101	0	0.856978	0	1.19741	0	0.994829	0	0.823927	0
1.04101	0	1.01935	0	0.838653	0	0.968326	0	1.12458	0	0.864322	0	1.06696	0	1.07449	0	0.823932	0	1.10993	0	1.17083	0	0.952394	0	0.874018	0	1.00145	0	0.885571	0	0.913939	0	1.11505	0	0.951555	0	0.956379	0	0.929565	0	0.845121	0	1.04674	0	1.0041	0	1.07194	0	1.00386	0
1.2236	0	0.841899	0	0.99079	0	0.954912	0	0.87028	0	1.08856	0	1.0074	0	1.21377	0	0.965746	0	1.11742	0	1.01049	0	0.889338	0	0.929421	0	1.22271	0	1.02487	0	0.81297	0	1.16277	0	0.814842	0	1.1196	0	1.10489	0	1.07751	0	0.801529	0	1.01227	0	1.10596	0	0.81004	0
1.18904	0	1.20173	0	0.870928	0	0.896636	0	0.975617	0	1.00205	0	0.872729	0	0.774332	0	1.12493	0	1.14839	0	1.06943	0	0.800973	0	1.17961	0	0.975549	0	0.790458	0	0.771524	0	0.887723	0	1.05425	0	0.84981	0	0.805635	0	0.867374	0	1.22617	0	0.949313	0	0.984093	0	0.899805	0
0.874358	0	1.07107	0	1.22712	0	1.22327	0	0.878573	0	0.854215	0	1.03807	0	1.20866	0	0.934728	0	0.86645	0	0.980073	0	1.06492	0	0.991101	0	1.1284	0	1.1445	0	1.21017	0	0.929747	0	0.81947	0	1.20082	0	0.879496	0	1.04293	0	1.20149	0	0.994742	0	0.920332	0	0.926854	0
1.08975	0	1.0028	0	0.829993	0	1.13919	0	1.17406	0	1.22605	0	1.11433	0	0.803872	0	0.959518	0	0.985619	0	0.842013	0	0.937787	0	0.876707	0	0.911942	0	0.986176	0	1.10754	0	1.16931	0	1.07973	0	0.919065	0	0.800849	0	1.1621	0	1.17905	0	1.14503	0	1.10597	0	1.19293	0
1.2208	0	0.949617	0	0.783287	0	1.09021	0	1.0508	0	0.98684	0	0.979976	0	0.904918	0	1.11388	0	1.16928	0	1.06581	0	1.02132	0	1.1609	0	0.80627	0	1.02099	0	0.966758	0	1.16496	0	0.912445	0	0.801746	0	1.15423	0	1.02334	0	1.16209	0	1.1857	0	1.22723	0	1.16431	0
0.882208	0	0.819393	0	0.92888	0	0.962096	0	0.942239	0	0.771849	0	1.18601	0	1.03794	0	0.970828	0	1.15104	0	1.05182	0	1.17556	0	0.801534	0	1.17469	0	0.943241	0	0.981405	0	0.961228	0	0.810067	0	0.907728	0	0.863002	0	1.21465	0	1.20699	0	1.05536	0	0.985156	0	0.867627	0
1.01558	0	1.13064	0	1.02193	0	1.10786	0	0.949171	0	0.965891	0	0.900187	0.0105686	1.14163	0	1.10112	0.0105966	0.958785	0	1.16282	0.0105955	0.964591	0	0.831241	0	1.03645	0	0.837651	0	0.981796	0	1.04401	0	1.06113	0.0106553	1.06896	0	1.12618	0	0.941892	0	0.946486	0	1.21263	0	0.857509	0	0.806528	0
0.81893	0	0.981435	0	1.19456	0	0.897497	0	1.16587	0	0.90281	0	1.07707	0.0105686	0.788543	0	1.0031	0.0105966	0.98275	0	0.938949	0.0105955	1.04347	0	1.21355	0	1.16635	0	1.10722	0	1.16387	0	0.85718	0	1.02239	0.0106553	0.843991	0	1.21944	0	1.05788	0	1.15669	0	0.838262	0	1.12834	0	0.939484	0
1.22973	0.010791	1.1167	0	1.01759	0	0.93403	0	1.03953	0	1.11617	0	1.17946	0.0105686	0.795138	0	0.84983	0.0105966	0.93048	0	0.79443	0.0105955	0.945169	0	1.1536	0	1.14241	0	0.871346	0	0.959131	0	1.20438	0	1.03651	0.0106553	1.17398	0	1.1375	0	0.832964	0	0.9463	0	1.18027	0	0.853419	0	1.12289	0
1.08104	0.010791	1.0442	0	0.956954	0.0113302	0.96939	0.0124085	1.19852	0.0113999	1.17999	0	0.899435	0.0105686	1.02958	0	0.897906	0.0105966	0.884664	0	1.00268	0.0105955	0.796323	0	1.14878	0	1.12322	0	0.866712	0	1.09514	0	0.888922	0	1.15675	0.0106553	0.845019	0	0.991017	0	1.1098	0	0.978064	0	1.20382	0	0.841712	0	1.21211	0
0.777224	0.010791	1.15306	0	1.15973	0.0113302	1.20469	0.0124085	1.00791	0.0113999	1.14809	0	0.939306	0.0105686	0.914814	0	0.810138	0.0105966	1.14124	0	0.795123	0.0105955	0.820341	0	1.22846	0	1.19503	0	0.918656	0	0.943027	0	0.778131	0	1.1995	0.0106553	0.970148	0	1.08365	0	1.09931	0	1.15721	0	0.945715	0	1.0575	0	1.0674	0
1.03458	0.010791	0.778629	0	1.15006	0.0113302	0.825913	0.0124085	0.921938	0.0113999	0.851368	0	0.776542	0.0105686	0.959683	0	1.22031	0.0105966	1.02038	0	0.942477	0.0105955	0.837091	0	0.879998	0	0.793136	0	0.964945	0	0.947874	0	0.918212	0	0.867054	0.0106553	1.19624	0	0.89747	0	1.17197	0	1.14768	0	1.21866	0	0.874373	0	0.988929	0
0.816024	0.010791	0.86677	0	1.07932	0.0113302	1.06714	0.0124085	1.16949	0.0113999	0.820041	0	0.905543	0.0105686	1.00462	0	0.900449	0.0105966	1.0176	0	0.97757	0.0105955	0.836678	0	1.07488	0	1.14944	0	1.11097	0	0.879062	0	1.0461	0	0.838231	0.0106553	0.984789	0	0.807096	0	1.14667	0.0125016	1.05879	0	0.955145	0	1.15229	0	0.893357	0
0.81739	0.010791	0.804019	0	1.10207	0.0113302	0.930003	0.0124085	0.889168	0.0113999	0.774735	0	1.22266	0.0105686	1.10741	0	1.05433	0.0105966	1.05827	0	0.907078	0.0105955	1.11966	0	1.05801	0	0.874945	0.0115407	0.824481	0	0.87456	0.0116185	0.944294	0	1.09942	0.0106553	1.22492	0	0.926242	0.0115447	1.07576	0.0125016	0.959209	0.0116225	1.08599	0	0.989196	0.0118133	0.879292	0
1.13749	0.010791	0.818508	0	1.22851	0.0113302	0.818039	0.0124085	0.889389	0.0113999	0.839762	0	1.12019	0.0105686	0.97746	0	0.91105	0.0105966	0.81054	0	1.21544	0.0105955	0.891733	0	1.21653	0	0.89643	0.0115407	0.970443	0.0125094	0.802125	0.0116185	1.06539	0	1.14295	0.0106553	0.968433	0	0.880982	0.0115447	0.895179	0.0125016	0.832954	0.0116225	1.03383	0	0.81776	0.0118133	1.10508	0
0.900861	0.010791	0.922579	0	0.926311	0.0113302	0.855285	0.0124085	0.852199	0.0113999	0.943608	0	1.0372	0.0105686	0.918303	0	1.16206	0.0105966	1.09709	0	0.775922	0.0105955	0.833713	0	0.963537	0	0.794211	0.0115407	1.14931	0.0125094	1.1335	0.0116185	1.11132	0	0.917308	0.0106553	1.12243	0	0.971476	0.0115447	0.978129	0.0125016	1.07794	0.0116225	0.945447	0.0109745	1.10047	0.0118133	1.1132	0
0.790999	0.021582	0.828995	0	0.997797	0.0113302	0.805735	0.0124085	0.9296	0.0113999	0.856541	0	1.04861	0.0105686	0.80409	0	0.916725	0.0105966	0.888673	0	1.06901	0.0105955	0.789424	0	0.796077	0	1.18541	0.0115407	1.03372	0.0125094	1.1484	0.0116185	1.09715	0	1.16061	0.0106553	1.09806	0	0.922103	0.0115447	1.04191	0.0125016	0.830586	0.0116225	0.9964	0.0109745	1.1484	0.0118133	0.843648	0
0.906056	0.021582	0.770111	0	0.959965	0.0113302	0.969069	0.0124085	0.771153	0.0113999	1.22058	0	0.8933	0.0105686	0.95803	0	1.13588	0.0211932	0.796482	0	1.05245	0.0211909	1.08859	0	1.174	0	1.22446	0.0115407	1.12373	0.0125094	0.922882	0.0116185	0.855034	0	1.12786	0.0213106	0.864549	0	1.06514	0.0115447	0.803936	0.0125016	0.771092	0.0116225	1.11237	0.0109745	0.932708	0.0118133	1.09412	0
0.945725	0.021582	1.01693	0	1.08983	0.0226603	1.21126	0.0124085	1.11148	0.0227998	1.17117	0	1.00376	0.0211372	1.03356	0	0.850223	0.0211932	0.896597	0	1.01529	0.0211909	1.15847	0.0134571	0.844873	0	0.890643	0.0115407	0.905217	0.0125094	0.963191	0.0116185	0.796466	0	0.945883	0.0213106	0.846197	0	0.967524	0.0115447	0.824005	0.0125016	0.910465	0.0116225	1.07922	0.0109745	0.846731	0.0118133	0.838502	0
0.908446	0.021582	1.07225	0	0.852381	0.0226603	1.01933	0.0124085	1.15681	0.0227998	1.03749	0	1.13505	0.0211372	1.12117	0	0.908015	0.0211932	1.21188	0	0.783525	0.0211909	1.00798	0.0134571	0.884588	0	1.01833	0.0115407	0.802441	0.0125094	1.22722	0.0116185	0.883195	0	1.03875	0.0213106	1.07417	0	1.15714	0.0115447	1.20659	0.0125016	1.04093	0.0116225	1.01064	0.0109745	1.09004	0.0118133	0.894211	0
1.20634	0.021582	1.02025	0	0.964542	0.0226603	0.997413	0.0124085	0.898151	0.0227998	1.10553	0	1.16441	0.0211372	1.03698	0	0.803453	0.0211932	0.920412	0	1.09977	0.0211909	1.13821	0.0134571	1.04966	0	0.927805	0.0115407	1.05695	0.0125094	1.09154	0.0116185	0.861179	0	0.940596	0.0213106	1.22273	0	0.984259	0.0115447	0.88672	0.0125016	0.93005	0.0116225	0.771741	0.0109745	1.06525	0.0236267	0.991758	0
1.22072	0.021582	1.15061	0	1.01986	0.0226603	1.21756	0.0124085	1.09337	0.0227998	0.8367	0	0.81285	0.0211372	1.06987	0	0.996945	0.0211932	1.06794	0	0.914458	0.0211909	1.22243	0.0134571	0.938049	0	0.868037	0.0115407	1.00115	0.0125094	0.995645	0.0116185	1.21897	0.0101585	1.00997	0.0213106	1.12586	0	0.976265	0.0115447	1.17393	0.0125016	1.0824	0.0116225	1.06861	0.0219491	1.18046	0.0236267	0.911347	0
0.954632	0.021582	0.807671	0	1.14475	0.0226603	0.870188	0.0124085	0.956238	0.0227998	0.888583	0.0100735	1.01926	0.0317058	1.14154	0.0101031	0.978301	0.0317898	0.937195	0.010098	1.22138	0.0211909	1.01132	0.0134571	1.01332	0	0.862573	0.0115407	1.08665	0.0125094	1.15335	0.0116185	0.851636	0.0101585	0.988353	0.0319659	1.03135	0	1.05637	0.0115447	1.03574	0.0125016	1.02243	0.0116225	1.17872	0.0219491	1.14354	0.0236267	1.17714	0
0.898009	0.0323729	0.858284	0	1.01882	0.0226603	0.944336	0.024817	1.14332	0.0227998	0.782994	0.0100735	0.961073	0.0317058	0.961764	0.0101031	1.04499	0.0317898	0.940157	0.010098	0.903884	0.0317864	0.801322	0.0134571	1.19246	0	0.829525	0.0230814	0.932086	0.0125094	0.926373	0.0232369	1.07178	0.0101585	1.03993	0.0319659	0.946492	0	1.07893	0.0230894	0.861236	0.0125016	0.90236	0.023245	0.922478	0.0219491	0.87444	0.0236267	1.0823	0
0.843803	0.0323729	1.0823	0	0.966665	0.0226603	0.952088	0.024817	1.11122	0.0227998	1.15083	0.0100735	0.803751	0.0317058	1.13663	0.0101031	0.783922	0.0317898	0.920349	0.010098	0.937808	0.0317864	1.05752	0.0134571	1.02145	0	1.04824	0.0230814	1.06119	0.0125094	0.84013	0.0232369	1.18813	0.0101585	1.12629	0.0319659	0.897468	0	1.22887	0.0230894	1.1682	0.0125016	0.868794	0.023245	0.980179	0.0329236	1.18252	0.0236267	1.07043	0
0.844898	0.0323729	0.978936	0	1.00417	0.0339905	0.899492	0.024817	0.971325	0.0341997	1.13035	0.0100735	0.977633	0.0317058	1.10166	0.0101031	0.916393	0.0423864	0.868789	0.010098	0.917989	0.0317864	0.921501	0.0134571	1.21146	0	1.03961	0.0230814	0.843878	0.0125094	1.18665	0.0232369	0.894992	0.0101585	0.920189	0.0426212	1.12155	0	0.787448	0.0230894	0.868206	0.0250031	0.972046	0.023245	1.18641	0.0329236	1.15219	0.0236267	1.1615	0
1.06743	0.0323729	0.934231	0	0.87478	0.0453206	1.00155	0.024817	0.805871	0.0455996	1.13393	0.0100735	1.09149	0.0317058	1.08894	0.0101031	0.832393	0.0423864	0.867672	0.010098	0.932834	0.0423819	0.898069	0.0134571	1.12173	0	1.16421	0.0230814	1.18706	0.0125094	1.00495	0.0232369	0.887947	0.0101585	0.890802	0.0426212	0.879508	0	1.02278	0.0230894	0.911732	0.0250031	0.970875	0.023245	1.01095	0.0329236	0.832696	0.0236267	0.923192	0
0.958634	0.0323729	0.838991	0	1.05483	0.0453206	0.833817	0.024817	0.958891	0.0455996	0.923038	0.0201471	0.999658	0.0422744	1.10618	0.0101031	0.920401	0.0529829	0.964658	0.010098	0.878389	0.0529773	1.08412	0.0269143	0.956287	0	0.810587	0.0230814	0.940022	0.0250188	1.1327	0.0232369	1.12468	0.0101585	1.16828	0.0532765	1.09126	0	0.794838	0.0230894	0.791797	0.0250031	0.939881	0.023245	0.983882	0.0438982	0.808927	0.03544	0.929662	0
0.959873	0.0431639	1.09402	0	0.995322	0.0566508	1.00794	0.024817	0.926113	0.0569995	0.977433	0.0201471	0.95719	0.052843	0.858461	0.0202061	1.1196	0.0847727	1.05405	0.0201959	1.04271	0.0847637	0.954937	0.0269143	1.1178	0	0.862143	0.034622	1.14486	0.0250188	1.05276	0.0348554	1.11894	0.0203169	0.889138	0.0745871	1.0504	0	1.05075	0.034634	0.97593	0.0250031	1.22263	0.0348675	0.856724	0.0438982	0.80822	0.03544	1.16684	0
1.09786	0.0431639	1.19724	0	1.08318	0.0566508	1.21407	0.0372255	1.09685	0.0569995	1.02535	0.0201471	1.20473	0.0845487	1.12588	0.0303092	1.05856	0.0847727	0.881081	0.0302939	1.09305	0.0847637	0.946816	0.0403714	1.03394	0	1.06166	0.0461627	0.845453	0.0250188	0.928907	0.0464738	0.949024	0.0203169	0.84293	0.0852424	0.856045	0	0.847984	0.0577234	0.921798	0.0375047	0.926329	0.0581125	1.02951	0.0548727	0.882635	0.03544	1.15179	0
0.920055	0.0539549	1.0139	0	1.17784	0.0566508	1.02645	0.0372255	0.913653	0.0569995	1.13953	0.0503677	1.22294	0.0951173	0.802131	0.0404122	1.21326	0.105966	1.08562	0.0403918	0.893359	0.105955	0.864462	0.0403714	0.974722	0	0.981821	0.0692441	0.999618	0.0500375	1.21274	0.0697107	0.841415	0.0406339	0.843726	0.0958977	1.2112	0	0.997612	0.0577234	1.05564	0.0375047	0.935638	0.0581125	0.878474	0.0548727	0.873752	0.0472534	1.14873	0
1.06126	0.0647459	0.811235	0	0.940437	0.0566508	1.18823	0.0496339	1.13744	0.0569995	1.02944	0.0705148	1.04206	0.116254	0.884112	0.0707214	1.15073	0.148352	1.04137	0.0706857	1.03466	0.148337	1.17293	0.0538286	0.790966	0	0.901457	0.0692441	0.785512	0.0625469	0.940714	0.0697107	1.03259	0.0711093	0.881067	0.149174	1.14566	0	0.976018	0.0577234	0.941023	0.0500063	1.21776	0.0581125	1.00587	0.0548727	0.803568	0.0472534	1.15878	0
0.865478	0.0863278	1.11856	0	0.909149	0.0566508	1.07234	0.0496339	0.839808	0.0569995	0.863648	0.0705148	1.01472	0.126823	1.20719	0.0909275	1.02485	0.158949	1.04729	0.0908816	1.03535	0.158932	0.839577	0.0538286	0.787756	0	1.15341	0.0692441	1.11391	0.0750563	0.909637	0.0697107	0.825257	0.0914262	0.85111	0.15983	1.07375	0	1.22518	0.0692681	1.20039	0.0500063	0.907514	0.069735	1.11207	0.0658472	1.04587	0.0472534	1.09729	0
0.855566	0.226611	0.954847	0	0.904719	0.067981	0.972913	0.0744509	1.04278	0.0683995	0.865493	0.0805883	1.05293	0.158529	1.14715	0.181855	1.04915	0.201335	0.806226	0.181763	1.22574	0.201314	0.954747	0.0672857	0.937064	0	0.911196	0.0807848	1.15672	0.0750563	0.870546	0.0813292	0.894922	0.152377	1.01103	0.202451	0.801376	0	1.04582	0.0808127	1.10698	0.0625078	0.89115	0.0813575	0.794569	0.109745	0.999946	0.0472534	1.00208	0
1.03835	0.237402	0.982462	0	0.839143	0.0906413	1.08878	0.0744509	1.20987	0.0911993	0.937756	0.120882	0.811011	0.22194	0.870956	0.212164	0.857498	0.254318	0.790547	0.212057	1.19844	0.254291	1.05012	0.0807428	0.961355	0	1.21814	0.103866	0.905509	0.0750563	1.12604	0.104566	1.1642	0.203169	1.21237	0.255727	0.984055	0	1.11578	0.0923574	0.799395	0.0625078	0.877772	0.09298	1.02503	0.131694	0.906014	0.14176	0.947947	0
0.807129	0.237402	0.996396	0	1.01372	0.113302	0.799666	0.0992679	0.881848	0.113999	1.03382	0.231691	0.854835	0.243078	0.854743	0.23237	1.18492	0.254318	0.840476	0.232253	0.884988	0.254291	1.02261	0.121114	0.938093	0	0.952685	0.103866	0.963734	0.0875657	1.18116	0.104566	1.07777	0.233645	0.951305	0.255727	0.815581	0	0.901503	0.0923574	0.926884	0.0750094	1.07656	0.09298	0.976001	0.274363	1.0492	0.165387	1.06586	0
0.980667	0.248193	0.865509	0	0.8727	0.203943	1.1178	0.124085	1.20239	0.205198	0.928323	0.241765	0.900437	0.274783	0.878983	0.23237	0.916551	0.264915	0.883264	0.232253	1.14263	0.264887	1.10555	0.121114	1.0603	0	1.13416	0.115407	1.00656	0.112584	0.822265	0.116185	0.984069	0.233645	0.906894	0.255727	1.07357	0	1.1838	0.0923574	0.94644	0.0875109	1.01047	0.09298	1.00727	0.296313	0.776731	0.1772	0.816878	0
1.18664	0.258983	0.921679	0	1.03888	0.237933	1.09224	0.210944	0.822593	0.239398	1.01299	0.271985	0.778652	0.380469	1.19571	0.242473	1.04622	0.286108	0.953428	0.242351	1.12414	0.286078	0.826728	0.121114	0.852679	0	1.14068	0.126947	0.771805	0.112584	1.18578	0.127803	1.03043	0.253962	1.07918	0.266383	1.12817	0	1.15975	0.103902	1.03295	0.0875109	1.19918	0.104603	0.887152	0.318262	0.979124	0.189014	0.875808	0
0.890229	0.258983	0.813897	0	0.937191	0.260594	0.998653	0.24817	1.22276	0.262198	0.965723	0.271985	0.840196	0.412175	0.888452	0.262679	1.04474	0.349687	1.03861	0.262547	0.95754	0.34965	0.919484	0.134571	0.969798	0	1.04956	0.16157	1.07614	0.125094	1.05597	0.162658	0.876824	0.26412	0.876407	0.309004	0.97995	0	0.919656	0.103902	0.884122	0.112514	0.978006	0.104603	1.06768	0.548727	0.808222	0.31896	1.12429	0
1.1312	0.388475	1.0413	0	1.17295	0.328575	0.8415	0.297804	1.06117	0.307798	1.03359	0.564118	0.963251	0.454449	0.887719	0.373813	1.12284	0.349687	0.902309	0.373624	1.05977	0.34965	0.773594	0.1884	0.841899	0	0.933865	0.230814	1.21922	0.137603	1.17945	0.232369	0.777448	0.375863	1.08872	0.351625	0.7741	0	1.16788	0.300162	1.19975	0.112514	1.03787	0.302185	0.921821	0.570676	1.01835	0.389841	0.79929	0
0.944295	0.949606	0.848142	0	0.989887	0.441876	0.872919	0.508748	1.04547	0.444596	0.793021	0.715221	1.02227	0.982879	1.09866	0.848656	1.09887	0.921903	1.15473	0.848228	0.997099	0.921805	1.13038	0.363343	1.21647	0	1.03934	0.276976	0.812963	0.462847	1.11816	0.278843	0.887439	0.832995	0.921078	0.895045	1.01439	0	1.00559	0.461787	0.961712	0.312539	0.915525	0.4649	1.06346	0.581651	1.03695	0.401654	0.944214	0
1	2.7517	1.1967	0	0.857691	1.34829	0.920026	1.00509	1.18518	1.35659	1	2.4378	1	2.29338	1	2.3035	0.989675	3.12599	0.989522	2.30233	0.989675	3.12566	1.19394	0.793971	0.896379	0	1.07394	1.28102	1.12901	1.18839	0.920841	1.27803	1	2.38724	0.989675	3.15397	1.05154	0	0.866578	1.11983	0.900551	0.550069	0.852066	1.12738	1	1.84372	0.989522	2.64619	0.785907	0
1	3.38837	0.815048	0	1	1.76751	1	1.77441	1	1.76699	0.989522	3.36456	1	4.53393	1	3.3138	1.01032	3.16838	1.01048	3.31213	1.01032	3.15745	0.989522	1.73597	0.797032	0	1.03829	1.46567	0.790314	1.23843	1.01761	1.47554	1	3.3523	1.01032	3.19659	1.16725	0	1	1.43154	1	2.02525	1	1.42957	1	3.07287	1.01048	3.28411	1.09268	0
1	5.41707	0.974177	0	1	16.1455	1	27.9067	1	16.1879	1.01048	4.62375	1	6.5948	1	5.21317	1	4.9698	1	5.21054	1	4.96927	1.01048	1.96474	1.14019	0	1	3.91229	1	15.4741	1	3.93865	1	5.11987	1	4.90144	0.914891	0	1	27.7996	1	39.6175	1	27.894	1	18.0751	1	4.89073	0.99306	0
1	84.9466	0.895556	0	1	78.3254	1	67.1796	1	78.2832	1	86.7734	1	82.5618	1	86.27	1	84.8151	1	86.2769	1	84.8485	1	93.9443	1.09661	0	1	91.6215	1	80.4854	1	91.5766	1	86.2759	1	84.9334	0.898947	0	1	67.8134	1	56.4571	1	67.7011	1	73.6282	1	86.8517	1.10108	0
[truncated: 54 more columns]

## Sheet: Desc1_HID
0.989363	0	0.989675	0	0.9896	0	1	0	1	0	1	0	0.989522	0	0.989675	0	0.989522	0	0.989675	0	0.989522	0	0.989675	0	1	0	0.9896	0	0.989522	0	0.989675	0	0.989522	0	0.989522	0	0.989675	0	0.9896	0	1	0	1	0	1	0	0.989675	0	0.989522	0
1.01064	10	1.01032	0	1.0104	0	1.02065	0	1.02065	0	1.02065	0	1.01048	0	1.01032	0	1.01048	0	1.01032	0	1.01048	0	1.01032	0	1.02096	0	1.0104	0	1.01048	0	1.01032	0	1.01048	0	1.01048	0	1.01032	0	1.0104	0	1.02065	0	1.02065	0	1.02065	0	1.01032	0	1.01048	0
0.989363	20	0.969026	0	0.968799	0	0.979351	0	0.979351	0	0.979351	0	0.968565	0	0.969026	0	0.968565	0	0.969026	0	0.968565	0	0.969026	0	0.979043	0	0.968799	0	0.968565	0	0.969026	0	0.968565	0	0.968565	0	0.969026	0	0.968799	0	0.979351	0	0.979351	0	0.979351	0	0.969026	0	0.968565	0
1.01064	30	1.03097	0	1.0312	0	1.0413	0	1.0413	0	1.0413	0	1.03143	0	1.03097	0	1.03143	0	1.03097	0	1.03143	0	1.03097	0	1.04191	0	1.0312	0	1.03143	0	1.03097	0	1.03143	0	1.03143	0	1.03097	0	1.0312	0	1.0413	0	1.0413	0	1.0413	0	1.03097	0	1.03143	0
0.989363	40	0.948377	0	0.947998	0	0.958701	0	0.958701	0	0.958701	0	0.947609	0	0.948377	0	0.947609	0	0.948377	0	0.947609	0	0.948377	0	0.958087	0	0.947998	0	0.947609	0	0.948377	0	0.947609	0	0.947609	0	0.948377	0	0.947998	0	0.958701	0	0.958701	0	0.958701	0	0.948377	0	0.947609	0
1.01064	50	1.05162	0	1.052	0	1.06195	0	1.06195	0	1.06195	0	1.05239	0	1.05162	0	1.05239	0	1.05162	0	1.05239	0	1.05162	0	1.06287	0	1.052	0	1.05239	0	1.05162	0	1.05239	0	1.05239	0	1.05162	0	1.052	0	1.06195	0	1.06195	0	1.06195	0	1.05162	0	1.05239	0
0.989363	60	0.927727	0	0.927197	0	0.938052	0	0.938052	0	0.938052	0	0.926652	0	0.927727	0	0.926652	0	0.927727	0	0.926652	0	0.927727	0	0.93713	0	0.927197	0	0.926652	0	0.927727	0	0.926652	0	0.926652	0	0.927727	0	0.927197	0	0.938052	0	0.938052	0	0.938052	0	0.927727	0	0.926652	0
1.01064	70	1.07227	0	1.0728	0	1.0826	0	1.0826	0	1.0826	0	1.07335	0	1.07227	0	1.07335	0	1.07227	0	1.07335	0	1.07227	0	1.08383	0	1.0728	0	1.07335	0	1.07227	0	1.07335	0	1.07335	0	1.07227	0	1.0728	0	1.0826	0	1.0826	0	1.0826	0	1.07227	0	1.07335	0
0.989363	80	0.907078	0	0.906396	0	0.917403	0	0.917403	0	0.917403	0	0.905695	0	0.907078	0	0.905695	0	0.907078	0	0.905695	0	0.907078	0	0.916174	0	0.906396	0	0.905695	0	0.907078	0	0.905695	0	0.905695	0	0.907078	0	0.906396	0	0.917403	0	0.917403	0	0.917403	0	0.907078	0	0.905695	0
1.01064	90	1.09292	0	1.0936	0	1.10325	0	1.10325	0	1.10325	0	1.0943	0	1.09292	0	1.0943	0	1.09292	0	1.0943	0	1.09292	0	1.10478	0	1.0936	0	1.0943	0	1.09292	0	1.0943	0	1.0943	0	1.09292	0	1.0936	0	1.10325	0	1.10325	0	1.10325	0	1.09292	0	1.0943	0
0.989363	100	0.886429	0	0.885595	0	0.896753	0	0.896753	0	0.896753	0	0.884739	0	0.886429	0	0.884739	0	0.886429	0	0.884739	0	0.886429	0	0.895217	0	0.885595	0	0.884739	0	0.886429	0	0.884739	0	0.884739	0	0.886429	0	0.885595	0	0.896753	0	0.896753	0	0.896753	0	0.886429	0	0.884739	0
1.01064	110	1.11357	0	1.11441	0	1.1239	0	1.1239	0	1.1239	0	1.11526	0	1.11357	0	1.11526	0	1.11357	0	1.11526	0	1.11357	0	1.12574	0	1.11441	0	1.11526	0	1.11357	0	1.11526	0	1.11526	0	1.11357	0	1.11441	0	1.1239	0	1.1239	0	1.1239	0	1.11357	0	1.11526	0
0.989363	120	0.865779	0	0.864794	0	0.876104	0	0.876104	0	0.876104	0	0.863782	0	0.865779	0	0.863782	0	0.865779	0	0.863782	0	0.865779	0	0.87426	0	0.864794	0	0.863782	0	0.865779	0	0.863782	0	0.863782	0	0.865779	0	0.864794	0	0.876104	0	0.876104	0	0.876104	0	0.865779	0	0.863782	0
1.01064	130	1.13422	0	1.13521	0	1.14455	0	1.14455	0	1.14455	0	1.13622	0	1.13422	0	1.13622	0	1.13422	0	1.13622	0	1.13422	0	1.1467	0	1.13521	0	1.13622	0	1.13422	0	1.13622	0	1.13622	0	1.13422	0	1.13521	0	1.14455	0	1.14455	0	1.14455	0	1.13422	0	1.13622	0
1	140	0.84513	0	0.843993	0	0.855455	0	0.855455	0	0.855455	0	0.842826	0	0.84513	0	0.842826	0	0.84513	0	0.842826	0	0.84513	0	0.853304	0	0.843993	0	0.842826	0	0.84513	0	0.842826	0	0.842826	0	0.84513	0	0.843993	0	0.855455	0	0.855455	0	0.855455	0	0.84513	0	0.842826	0
0.989363	150	1.15487	0	1.15601	0	1.16519	0	1.16519	0	1.16519	0	1.15717	0	1.15487	0	1.15717	0	1.15487	0	1.15717	0	1.15487	0	1.16765	0	1.15601	0	1.15717	0	1.15487	0	1.15717	0	1.15717	0	1.15487	0	1.15601	0	1.16519	0	1.16519	0	1.16519	0	1.15487	0	1.15717	0
1.01064	160	0.824481	0	0.823192	0	0.834805	0	0.834805	0	0.834805	0	0.821869	0	0.824481	0	0.821869	0	0.824481	0	0.821869	0	0.824481	0	0.832347	0	0.823192	0	0.821869	0	0.824481	0	0.821869	0	0.821869	0	0.824481	0	0.823192	0	0.834805	0	0.834805	0	0.834805	0	0.824481	0	0.821869	0
0.989363	170	1.17552	0	1.17681	0	1.18584	0	1.18584	0	1.18584	0	1.17813	0	1.17552	0	1.17813	0	1.17552	0	1.17813	0	1.17552	0	1.18861	0	1.17681	0	1.17813	0	1.17552	0	1.17813	0	1.17813	0	1.17552	0	1.17681	0	1.18584	0	1.18584	0	1.18584	0	1.17552	0	1.17813	0
1.01064	180	0.803831	0	0.802391	0	0.814156	0	0.814156	0	0.814156	0	0.800912	0	0.803831	0	0.800912	0	0.803831	0	0.800912	0	0.803831	0	0.811391	0	0.802391	0	0.800912	0	0.803831	0	0.800912	0	0.800912	0	0.803831	0	0.802391	0	0.814156	0	0.814156	0	0.814156	0	0.803831	0	0.800912	0
0.989363	190	1.19617	0	1.19761	0	1.20649	0	1.20649	0	1.20649	0	1.19909	0	1.19617	0	1.19909	0	1.19617	0	1.19909	0	1.19617	0	1.20957	0	1.19761	0	1.19909	0	1.19617	0	1.19909	0	1.19909	0	1.19617	0	1.19761	0	1.20649	0	1.20649	0	1.20649	0	1.19617	0	1.19909	0
1.01064	200	0.783182	0	0.78159	0	0.793506	0	0.793506	0	0.793506	0	0.779956	0	0.783182	0	0.779956	0	0.783182	0	0.779956	0	0.783182	0	0.790434	0	0.78159	0	0.779956	0	0.783182	0	0.779956	0	0.779956	0	0.783182	0	0.78159	0	0.793506	0	0.793506	0	0.793506	0	0.783182	0	0.779956	0
0.989363	210	1.21682	0	1.21841	0	1.22714	0	1.22714	0	1.22714	0	1.22004	0	1.21682	0	1.22004	0	1.21682	0	1.22004	0	1.21682	0	0.999318	0	1.21841	0	1.22004	0	1.21682	0	1.22004	0	1.22004	0	1.21682	0	1.21841	0	1.22714	0	1.22714	0	1.22714	0	1.21682	0	1.22004	0
1.01064	220	1.09455	0	0.903246	0	0.772857	0	0.772857	0	0.772857	0	1.03444	0	1.0219	0	1.02688	0	1.07584	0	1.08607	0	1.18312	0	0.831251	0	0.907768	0	0.885922	0	0.797071	0	1.21431	0	1.1491	0	1.20813	0	0.792368	0	0.772857	0	0.772857	0	0.772857	0	0.81017	0	1.15264	0
0.989363	230	1.01538	0	1.19291	0	1.17137	0	1.08467	0	1.13086	0	0.88278	0	0.864983	0	1.12926	0	1.12553	0	1.11983	0	1.01224	0	1.21593	0	0.873991	0	1.13353	0	1.1565	0	1.22987	0	0.8405	0	0.795307	0	1.20464	0	1.05209	0	1.17756	0	1.19609	0	1.14393	0	0.924035	0
1.01064	240	1.03658	0	1.0606	0	1.11532	0	1.11381	0	0.793121	0	1.16567	0	1.21283	0	0.789756	0	1.11907	0	0.888705	0	0.948267	0	0.851706	0	1.20844	0	1.17029	0	0.797157	0	1.08679	0	1.13489	0	1.16227	0	0.895661	0	0.937964	0	0.993997	0	1.09457	0	0.984678	0	0.889289	0
0.989363	250	0.903199	0	1.05872	0	0.895553	0	1.05241	0	1.00829	0	0.804477	0	1.1992	0	0.956643	0	0.911894	0	1.02288	0	0.771249	0	1.0412	0	0.856994	0	1.22251	0	0.839598	0	1.08643	0	0.967179	0	0.807172	0	1.08034	0	1.02067	0	1.22279	0	1.20008	0	0.977593	0	0.8265	0
1.01064	260	0.908896	0	0.96709	0	1.07988	0	1.12978	0	1.11823	0	0.97186	0	1.22658	0	0.797136	0	1.14931	0	1.00419	0	0.8854	0	1.08352	0	0.961878	0	0.894671	0	0.915294	0	0.852546	0	1.02018	0	1.10135	0	1.2293	0	1.06283	0	0.783342	0	0.991911	0	0.929639	0	1.14219	0
0.989363	270	1.12638	0	0.815068	0	0.888049	0	0.844402	0	1.13831	0	1.11959	0	1.15621	0	0.913445	0	1.10064	0	1.03	0	0.844906	0	0.820399	0	0.93683	0	0.982967	0	0.9704	0	0.850367	0	0.802864	0	0.893402	0	0.944667	0	1.07178	0	1.21714	0	0.917624	0	0.792375	0	0.934391	0
1.01064	280	0.776448	0	1.02808	0	0.811352	0	1.14158	0	0.919595	0	0.883012	0	0.958289	0	1.0474	0	1.18215	0	0.899541	0	1.06676	0	1.06944	0	0.919407	0	1.18996	0	0.96475	0	1.21468	0	0.796003	0	1.18974	0	0.938067	0	0.839944	0	1.16061	0	1.1381	0	1.2138	0	1.03622	0
1	290	1.11993	0	1.08946	0	0.784237	0	0.863204	0	1.21746	0	0.944159	0	1.14043	0	1.00814	0	0.872365	0	0.961283	0	1.22133	0	1.10954	0	1.22063	0	1.19461	0	1.16394	0	1.08967	0	1.15426	0	0.794507	0	0.980637	0	1.08664	0	0.901844	0	0.800078	0	1.04189	0	0.886693	0
0.989363	300	1.14467	0	1.19031	0	0.91845	0	1.21011	0	1.13996	0	0.952732	0	1.22514	0	1.04436	0	0.933791	0	0.931233	0	0.913479	0	1.12883	0	1.03636	0	1.00003	0	0.795882	0	1.17716	0	1.22273	0	1.04512	0	1.10087	0	1.20418	0	0.864474	0	0.815168	0	0.896768	0	0.95364	0
1.01064	310	1.09616	0	1.15402	0	1.13346	0	0.800291	0	1.08042	0	1.01222	0	0.888883	0	0.921628	0	1.02452	0	1.2171	0	0.880721	0	0.968509	0	1.01223	0	1.17686	0	1.18275	0	0.82852	0	0.778866	0	0.99976	0	0.887598	0	1.12489	0	0.97386	0	1.09308	0	0.985884	0	1.17897	0
0.989363	320	0.790862	0	0.780409	0	0.906739	0	0.7983	0	1.18636	0	0.894365	0	0.850263	0	1.18828	0	0.933566	0	1.00859	0	1.17415	0	0.808058	0	0.831683	0	1.03335	0	0.880346	0	0.8392	0	1.07205	0	1.17265	0	1.17138	0	1.20407	0	1.08512	0	0.87103	0	0.923576	0	0.920728	0
1.01064	330	0.960455	0	1.01995	0	0.87823	0	1.13487	0	1.17286	0	1.03734	0	1.08952	0	1.12423	0	0.863981	0	1.0381	0	0.829635	0	0.999863	0	1.18339	0	0.964211	0	0.794201	0	0.894166	0	1.20894	0	0.974804	0	1.12939	0	0.838923	0	0.899326	0	0.938357	0	1.15663	0	0.873462	0
0.989363	340	1.1668	0	1.19144	0	0.991018	0	0.944618	0	0.961658	0	0.866462	0	0.777815	0	1.0349	0	1.03632	0	0.983901	0	1.03211	0	1.03435	0	0.784331	0	1.14689	0	1.12898	0	0.784494	0	0.825205	0	1.15211	0	0.983557	0	0.908419	0	1.21399	0	1.12414	0	1.09533	0	0.807471	0
1.01064	350	1.13362	0	0.96792	0	0.887117	0	0.983249	0	0.826618	0	0.806206	0	0.925982	0	0.968536	0	1.05979	0	0.784738	0	1.04919	0	0.797452	0	1.13458	0	1.10431	0	0.786884	0	0.919084	0	0.946877	0	1.15012	0	0.827716	0	1.10398	0	0.854396	0	0.869767	0	1.17689	0	0.910069	0
0.989363	360	0.941827	0	1.08186	0	0.926679	0	0.82499	0	1.20891	0	1.18191	0	1.08857	0	1.10696	0	0.834141	0	0.943762	0	1.05069	0	0.959723	0	1.10084	0	1.18195	0	0.83271	0	1.18485	0	0.996687	0	0.802536	0	0.861489	0	0.886422	0	1.07122	0	0.925215	0	0.865478	0	1.20465	0
1.01064	370	1.2125	0	1.00113	0	0.79067	0	0.823116	0	1.13676	0	0.821259	0	0.820778	0	0.844953	0	0.798049	0	0.833336	0	1.08918	0	0.824395	0	0.882307	0	0.840621	0	1.07783	0	0.880211	0	1.18403	0	1.03723	0	0.882667	0	1.20798	0	0.792886	0	0.8981	0	0.821172	0	0.785037	0
0.989363	380	1.17087	0	1.00632	0	0.991917	0	0.849936	0	1.09029	0	1.07009	0	0.82048	0	0.797424	0	1.06173	0	1.07092	0	1.16101	0	0.837172	0	1.20342	0	1.12605	0	0.890945	0	1.09241	0	0.847929	0	1.00357	0	1.22789	0	1.20786	0	1.1727	0	0.993006	0	0.985957	0	1.19774	0
1.01064	390	0.795869	0	0.982971	0	0.864768	0	0.792135	0	0.954738	0	1.18415	0	0.903666	0	0.881923	0	1.15574	0	0.840487	0	0.814876	0	0.91471	0	0.984741	0	1.07664	0	1.15743	0	1.15219	0	1.1497	0	1.13451	0	0.777178	0	1.1608	0	0.7951	0	1.21386	0	0.827254	0	0.859274	0
0.989363	400	1.2068	0	0.932597	0	1.16769	0	1.09882	0	0.777497	0	0.876534	0	0.953484	0	1.11894	0	1.06482	0	0.86108	0	0.951445	0	1.22574	0	1.10304	0	1.19049	0	0.866679	0	0.80999	0	1.07025	0	0.968089	0	0.920676	0	1.18551	0	0.993618	0	1.07585	0	0.84266	0	0.871989	0
1.01064	410	0.937449	0	0.956224	0	1.04077	0	1.01519	0	0.847171	0	1.20696	0	1.02715	0	1.20757	0	0.965467	0	0.942684	0	1.14849	0	1.04799	0	0.952615	0	1.15337	0	0.874059	0	1.14644	0	0.87225	0	1.21946	0	1.09739	0	0.857082	0	0.987186	0	1.15248	0	0.999798	0	1.05315	0
1	420	1.01144	0	0.894077	0	1.11726	0	1.02806	0	0.845548	0	1.15925	0	0.913038	0	0.928854	0	0.85607	0	0.813969	0	0.893341	0	0.896483	0	0.876715	0	1.12768	0	1.00283	0	1.14377	0	0.791508	0	0.835257	0	0.901895	0	1.19647	0	0.820365	0	0.986023	0	1.15457	0	0.858018	0
0.989363	430	1.12287	0	0.795573	0	1.19683	0	0.869697	0	1.00447	0	0.972959	0	0.905967	0	1.08476	0	0.997922	0	1.05308	0	1.08208	0	0.961498	0	1.04722	0	1.12713	0	1.05504	0	0.863009	0	1.18925	0	1.0794	0	0.9157	0	0.822234	0	0.81543	0	0.921363	0	1.08296	0	1.05963	0
1.01064	440	0.794612	0	0.882169	0	0.922268	0	0.985283	0	0.956789	0	0.996323	0	1.14165	0	1.13407	0	1.21764	0	1.09311	0	0.952251	0	0.986206	0	1.02352	0	0.987911	0	1.0491	0	0.817827	0	0.995735	0	1.08861	0	0.838543	0	1.13441	0	0.937681	0	1.16866	0	1.12592	0	1.00236	0
0.989363	450	1.04253	0	1.22038	0	1.01975	0	1.11332	0	0.818822	0	1.12397	0	0.912424	0	0.786302	0	1.12391	0	0.972205	0	1.15382	0	0.799076	0	0.982403	0	1.1094	0	0.816099	0	1.057	0	1.0784	0	1.10732	0	0.918487	0	1.10572	0	0.794837	0	1.04307	0	0.793874	0	0.8827	0
1.01064	460	0.985602	0	0.798021	0	0.807118	0	1.11606	0	0.897017	0	1.15405	0	0.942875	0	1.13532	0	0.945072	0	0.963603	0	0.969101	0	0.980735	0	1.06867	0	1.02972	0	1.20377	0	0.804841	0	0.800281	0	0.998366	0	0.989487	0	1.1995	0	1.2129	0	0.92218	0	0.875811	0	0.822319	0
0.989363	470	0.907156	0	0.949534	0	1.06181	0	0.953509	0	1.0658	0	0.945982	0	0.954477	0	0.992405	0	0.99292	0	0.92458	0	1.15454	0	0.9712	0	1.12238	0	0.845674	0	0.946007	0	1.05648	0	0.776263	0	1.22493	0	1.19524	0	0.981255	0	1.22639	0	1.02406	0	1.04381	0	1.08283	0
1.01064	480	1.05644	0	0.937898	0	0.958617	0	1.18543	0	1.16059	0	0.859946	0	1.15706	0	0.864989	0	1.02163	0	1.09238	0	0.870641	0	1.20473	0	0.799973	0	0.913294	0	0.92978	0	0.982317	0	1.20969	0	1.16244	0	0.787956	0	1.18799	0	1.03416	0	0.782075	0	1.22461	0	0.839429	0
0.989363	490	1.068	0	0.995352	0	1.21179	0	1.11316	0	0.999066	0	0.920032	0	0.958415	0	1.04697	0	1.08002	0	0.868022	0	1.10632	0	0.895601	0	0.842325	0	0.985215	0	0.788302	0	1.20378	0	0.86656	0	0.849557	0	1.12112	0	0.848071	0	0.772336	0	1.17333	0	1.12904	0	0.846481	0
1.01064	500	0.891345	0	0.841605	0	0.822727	0	0.810737	0	0.856377	0	0.960087	0	1.1033	0	1.18808	0	0.787568	0	0.790209	0	1.18359	0	0.849847	0	0.816091	0	1.18136	0	1.17947	0	0.858758	0	1.18076	0	1.07549	0	0.803956	0	0.998221	0	1.05455	0	0.974905	0	0.851513	0	0.78105	0
0.989363	510	0.898497	0	0.988251	0	1.19478	0	1.0619	0	1.18244	0	0.840231	0	1.07303	0	1.20483	0	1.06799	0	1.17759	0	0.870122	0	1.0028	0	0.793578	0	1.16847	0	0.997035	0	0.906976	0	0.974968	0	0.897075	0	1.0597	0	0.942831	0	1.11395	0	1.03041	0	1.04809	0	0.851422	0
1.01064	520	1.15171	0	0.888343	0	1.0553	0	1.09799	0	0.941495	0	1.05512	0	0.956936	0	1.07056	0	1.18377	0	0.789871	0	1.22179	0	0.928102	0	1.02101	0	0.946786	0	0.957395	0	1.04912	0	0.848177	0	1.17041	0	1.08598	0	1.04507	0	0.948876	0	0.844437	0	1.07264	0	0.87432	0
0.989363	530	1.14932	0	1.05923	0	0.929954	0	0.777214	0	0.918835	0	0.815729	0	1.20715	0	0.776708	0	0.926579	0	0.981004	0	1.21423	0	1.00595	0	1.21028	0	1.21413	0	1.19836	0	0.883549	0	0.902276	0	1.10743	0	1.12785	0	0.786391	0	1.03101	0	0.856978	0	1.19741	0	0.994829	0
1.01064	540	1.04101	0	1.01935	0	0.838653	0	0.968326	0	1.12458	0	0.864322	0	1.06696	0	1.07449	0	0.823932	0	1.10993	0	1.17083	0	0.952394	0	0.874018	0	1.00145	0	0.885571	0	0.913939	0	1.11505	0	0.951555	0	0.956379	0	0.929565	0	0.845121	0	1.04674	0	1.0041	0	1.07194	0
0.989363	550	1.2236	0	0.841899	0	0.99079	0	0.954912	0	0.87028	0	1.08856	0	1.0074	0	1.21377	0	0.965746	0	1.11742	0	1.01049	0	0.889338	0	0.929421	0	1.22271	0	1.02487	0	0.81297	0	1.16277	0	0.814842	0	1.1196	0	1.10489	0	1.07751	0	0.801529	0	1.01227	0	1.10596	0
1.01064	560	1.18904	0	1.20173	0	0.870928	0	0.896636	0	0.975617	0	1.00205	0	0.872729	0	0.774332	0	1.12493	0	1.14839	0	1.06943	0	0.800973	0	1.17961	0	0.975549	0	0.790458	0	0.771524	0	0.887723	0	1.05425	0	0.84981	0	0.805635	0	0.867374	0	1.22617	0	0.949313	0	0.984093	0
1	570	0.874358	0	1.07107	0	1.22712	0	1.22327	0	0.878573	0	0.854215	0	1.03807	0	1.20866	0	0.934728	0	0.86645	0	0.980073	0	1.06492	0	0.991101	0	1.1284	0	1.1445	0	1.21017	0	0.929747	0	0.81947	0	1.20082	0	0.879496	0	1.04293	0	1.20149	0	0.994742	0	0.920332	0
0.989363	580	1.08975	0	1.0028	0	0.829993	0	1.13919	0	1.17406	0	1.22605	0	1.11433	0	0.803872	0	0.959518	0	0.985619	0	0.842013	0	0.937787	0	0.876707	0	0.911942	0	0.986176	0	1.10754	0	1.16931	0	1.07973	0	0.919065	0	0.800849	0	1.1621	0	1.17905	0	1.14503	0	1.10597	0
1.01064	590	1.2208	0	0.949617	0	0.783287	0	1.09021	0	1.0508	0	0.98684	0	0.979976	0	0.904918	0	1.11388	0	1.16928	0	1.06581	0	1.02132	0	1.1609	0	0.80627	0	1.02099	0	0.966758	0	1.16496	0	0.912445	0	0.801746	0	1.15423	0	1.02334	0	1.16209	0	1.1857	0	1.22723	0
0.989363	600	0.882208	0	0.819393	0	0.92888	0	0.962096	0	0.942239	0	0.771849	0	1.18601	0	1.03794	0	0.970828	0	1.15104	0	1.05182	0	1.17556	0	0.801534	0	1.17469	0	0.943241	0	0.981405	0	0.961228	0	0.810067	0	0.907728	0	0.863002	0	1.21465	0	1.20699	0	1.05536	0	0.985156	0
1.01064	610	1.01558	0	1.13064	0	1.02193	0	1.10786	0	0.949171	0	0.965891	0	0.900187	0.0105686	1.14163	0	1.10112	0.0105966	0.958785	0	1.16282	0.0105955	0.964591	0	0.831241	0	1.03645	0	0.837651	0	0.981796	0	1.04401	0	1.06113	0.0106553	1.06896	0	1.12618	0	0.941892	0	0.946486	0	1.21263	0	0.857509	0
0.989363	620	0.81893	0	0.981435	0	1.19456	0	0.897497	0	1.16587	0	0.90281	0	1.07707	0.0105686	0.788543	0	1.0031	0.0105966	0.98275	0	0.938949	0.0105955	1.04347	0	1.21355	0	1.16635	0	1.10722	0	1.16387	0	0.85718	0	1.02239	0.0106553	0.843991	0	1.21944	0	1.05788	0	1.15669	0	0.838262	0	1.12834	0
1.01064	630	1.22973	0.010791	1.1167	0	1.01759	0	0.93403	0	1.03953	0	1.11617	0	1.17946	0.0105686	0.795138	0	0.84983	0.0105966	0.93048	0	0.79443	0.0105955	0.945169	0	1.1536	0	1.14241	0	0.871346	0	0.959131	0	1.20438	0	1.03651	0.0106553	1.17398	0	1.1375	0	0.832964	0	0.9463	0	1.18027	0	0.853419	0
0.989363	640	1.08104	0.010791	1.0442	0	0.956954	0.0113302	0.96939	0.0124085	1.19852	0.0113999	1.17999	0	0.899435	0.0105686	1.02958	0	0.897906	0.0105966	0.884664	0	1.00268	0.0105955	0.796323	0	1.14878	0	1.12322	0	0.866712	0	1.09514	0	0.888922	0	1.15675	0.0106553	0.845019	0	0.991017	0	1.1098	0	0.978064	0	1.20382	0	0.841712	0
1.01064	650	0.777224	0.010791	1.15306	0	1.15973	0.0113302	1.20469	0.0124085	1.00791	0.0113999	1.14809	0	0.939306	0.0105686	0.914814	0	0.810138	0.0105966	1.14124	0	0.795123	0.0105955	0.820341	0	1.22846	0	1.19503	0	0.918656	0	0.943027	0	0.778131	0	1.1995	0.0106553	0.970148	0	1.08365	0	1.09931	0	1.15721	0	0.945715	0	1.0575	0
0.989363	660	1.03458	0.010791	0.778629	0	1.15006	0.0113302	0.825913	0.0124085	0.921938	0.0113999	0.851368	0	0.776542	0.0105686	0.959683	0	1.22031	0.0105966	1.02038	0	0.942477	0.0105955	0.837091	0	0.879998	0	0.793136	0	0.964945	0	0.947874	0	0.918212	0	0.867054	0.0106553	1.19624	0	0.89747	0	1.17197	0	1.14768	0	1.21866	0	0.874373	0
1.01064	670	0.816024	0.010791	0.86677	0	1.07932	0.0113302	1.06714	0.0124085	1.16949	0.0113999	0.820041	0	0.905543	0.0105686	1.00462	0	0.900449	0.0105966	1.0176	0	0.97757	0.0105955	0.836678	0	1.07488	0	1.14944	0	1.11097	0	0.879062	0	1.0461	0	0.838231	0.0106553	0.984789	0	0.807096	0	1.14667	0.0125016	1.05879	0	0.955145	0	1.15229	0
0.989363	680	0.81739	0.010791	0.804019	0	1.10207	0.0113302	0.930003	0.0124085	0.889168	0.0113999	0.774735	0	1.22266	0.0105686	1.10741	0	1.05433	0.0105966	1.05827	0	0.907078	0.0105955	1.11966	0	1.05801	0	0.874945	0.0115407	0.824481	0	0.87456	0.0116185	0.944294	0	1.09942	0.0106553	1.22492	0	0.926242	0.0115447	1.07576	0.0125016	0.959209	0.0116225	1.08599	0	0.989196	0.0118133
1.01064	690	1.13749	0.010791	0.818508	0	1.22851	0.0113302	0.818039	0.0124085	0.889389	0.0113999	0.839762	0	1.12019	0.0105686	0.97746	0	0.91105	0.0105966	0.81054	0	1.21544	0.0105955	0.891733	0	1.21653	0	0.89643	0.0115407	0.970443	0.0125094	0.802125	0.0116185	1.06539	0	1.14295	0.0106553	0.968433	0	0.880982	0.0115447	0.895179	0.0125016	0.832954	0.0116225	1.03383	0	0.81776	0.0118133
1	700	0.900861	0.010791	0.922579	0	0.926311	0.0113302	0.855285	0.0124085	0.852199	0.0113999	0.943608	0	1.0372	0.0105686	0.918303	0	1.16206	0.0105966	1.09709	0	0.775922	0.0105955	0.833713	0	0.963537	0	0.794211	0.0115407	1.14931	0.0125094	1.1335	0.0116185	1.11132	0	0.917308	0.0106553	1.12243	0	0.971476	0.0115447	0.978129	0.0125016	1.07794	0.0116225	0.945447	0.0109745	1.10047	0.0118133
0.989363	710	0.790999	0.021582	0.828995	0	0.997797	0.0113302	0.805735	0.0124085	0.9296	0.0113999	0.856541	0	1.04861	0.0105686	0.80409	0	0.916725	0.0105966	0.888673	0	1.06901	0.0105955	0.789424	0	0.796077	0	1.18541	0.0115407	1.03372	0.0125094	1.1484	0.0116185	1.09715	0	1.16061	0.0106553	1.09806	0	0.922103	0.0115447	1.04191	0.0125016	0.830586	0.0116225	0.9964	0.0109745	1.1484	0.0118133
1.01064	720	0.906056	0.021582	0.770111	0	0.959965	0.0113302	0.969069	0.0124085	0.771153	0.0113999	1.22058	0	0.8933	0.0105686	0.95803	0	1.13588	0.0211932	0.796482	0	1.05245	0.0211909	1.08859	0	1.174	0	1.22446	0.0115407	1.12373	0.0125094	0.922882	0.0116185	0.855034	0	1.12786	0.0213106	0.864549	0	1.06514	0.0115447	0.803936	0.0125016	0.771092	0.0116225	1.11237	0.0109745	0.932708	0.0118133
0.989363	730	0.945725	0.021582	1.01693	0	1.08983	0.0226603	1.21126	0.0124085	1.11148	0.0227998	1.17117	0	1.00376	0.0211372	1.03356	0	0.850223	0.0211932	0.896597	0	1.01529	0.0211909	1.15847	0.0134571	0.844873	0	0.890643	0.0115407	0.905217	0.0125094	0.963191	0.0116185	0.796466	0	0.945883	0.0213106	0.846197	0	0.967524	0.0115447	0.824005	0.0125016	0.910465	0.0116225	1.07922	0.0109745	0.846731	0.0118133
1.01064	740	0.908446	0.021582	1.07225	0	0.852381	0.0226603	1.01933	0.0124085	1.15681	0.0227998	1.03749	0	1.13505	0.0211372	1.12117	0	0.908015	0.0211932	1.21188	0	0.783525	0.0211909	1.00798	0.0134571	0.884588	0	1.01833	0.0115407	0.802441	0.0125094	1.22722	0.0116185	0.883195	0	1.03875	0.0213106	1.07417	0	1.15714	0.0115447	1.20659	0.0125016	1.04093	0.0116225	1.01064	0.0109745	1.09004	0.0118133
0.989363	750	1.20634	0.021582	1.02025	0	0.964542	0.0226603	0.997413	0.0124085	0.898151	0.0227998	1.10553	0	1.16441	0.0211372	1.03698	0	0.803453	0.0211932	0.920412	0	1.09977	0.0211909	1.13821	0.0134571	1.04966	0	0.927805	0.0115407	1.05695	0.0125094	1.09154	0.0116185	0.861179	0	0.940596	0.0213106	1.22273	0	0.984259	0.0115447	0.88672	0.0125016	0.93005	0.0116225	0.771741	0.0109745	1.06525	0.0236267
1.01064	760	1.22072	0.021582	1.15061	0	1.01986	0.0226603	1.21756	0.0124085	1.09337	0.0227998	0.8367	0	0.81285	0.0211372	1.06987	0	0.996945	0.0211932	1.06794	0	0.914458	0.0211909	1.22243	0.0134571	0.938049	0	0.868037	0.0115407	1.00115	0.0125094	0.995645	0.0116185	1.21897	0.0101585	1.00997	0.0213106	1.12586	0	0.976265	0.0115447	1.17393	0.0125016	1.0824	0.0116225	1.06861	0.0219491	1.18046	0.0236267
0.989363	770	0.954632	0.021582	0.807671	0	1.14475	0.0226603	0.870188	0.0124085	0.956238	0.0227998	0.888583	0.0100735	1.01926	0.0317058	1.14154	0.0101031	0.978301	0.0317898	0.937195	0.010098	1.22138	0.0211909	1.01132	0.0134571	1.01332	0	0.862573	0.0115407	1.08665	0.0125094	1.15335	0.0116185	0.851636	0.0101585	0.988353	0.0319659	1.03135	0	1.05637	0.0115447	1.03574	0.0125016	1.02243	0.0116225	1.17872	0.0219491	1.14354	0.0236267
1.01064	780	0.898009	0.0323729	0.858284	0	1.01882	0.0226603	0.944336	0.024817	1.14332	0.0227998	0.782994	0.0100735	0.961073	0.0317058	0.961764	0.0101031	1.04499	0.0317898	0.940157	0.010098	0.903884	0.0317864	0.801322	0.0134571	1.19246	0	0.829525	0.0230814	0.932086	0.0125094	0.926373	0.0232369	1.07178	0.0101585	1.03993	0.0319659	0.946492	0	1.07893	0.0230894	0.861236	0.0125016	0.90236	0.023245	0.922478	0.0219491	0.87444	0.0236267
0.989363	790	0.843803	0.0323729	1.0823	0	0.966665	0.0226603	0.952088	0.024817	1.11122	0.0227998	1.15083	0.0100735	0.803751	0.0317058	1.13663	0.0101031	0.783922	0.0317898	0.920349	0.010098	0.937808	0.0317864	1.05752	0.0134571	1.02145	0	1.04824	0.0230814	1.06119	0.0125094	0.84013	0.0232369	1.18813	0.0101585	1.12629	0.0319659	0.897468	0	1.22887	0.0230894	1.1682	0.0125016	0.868794	0.023245	0.980179	0.0329236	1.18252	0.0236267
1.01064	800	0.844898	0.0323729	0.978936	0	1.00417	0.0339905	0.899492	0.024817	0.971325	0.0341997	1.13035	0.0100735	0.977633	0.0317058	1.10166	0.0101031	0.916393	0.0423864	0.868789	0.010098	0.917989	0.0317864	0.921501	0.0134571	1.21146	0	1.03961	0.0230814	0.843878	0.0125094	1.18665	0.0232369	0.894992	0.0101585	0.920189	0.0426212	1.12155	0	0.787448	0.0230894	0.868206	0.0250031	0.972046	0.023245	1.18641	0.0329236	1.15219	0.0236267
0.989363	810	1.06743	0.0323729	0.934231	0	0.87478	0.0453206	1.00155	0.024817	0.805871	0.0455996	1.13393	0.0100735	1.09149	0.0317058	1.08894	0.0101031	0.832393	0.0423864	0.867672	0.010098	0.932834	0.0423819	0.898069	0.0134571	1.12173	0	1.16421	0.0230814	1.18706	0.0125094	1.00495	0.0232369	0.887947	0.0101585	0.890802	0.0426212	0.879508	0	1.02278	0.0230894	0.911732	0.0250031	0.970875	0.023245	1.01095	0.0329236	0.832696	0.0236267
1.01064	820	0.958634	0.0323729	0.838991	0	1.05483	0.0453206	0.833817	0.024817	0.958891	0.0455996	0.923038	0.0201471	0.999658	0.0422744	1.10618	0.0101031	0.920401	0.0529829	0.964658	0.010098	0.878389	0.0529773	1.08412	0.0269143	0.956287	0	0.810587	0.0230814	0.940022	0.0250188	1.1327	0.0232369	1.12468	0.0101585	1.16828	0.0532765	1.09126	0	0.794838	0.0230894	0.791797	0.0250031	0.939881	0.023245	0.983882	0.0438982	0.808927	0.03544
0.989363	830	0.959873	0.0431639	1.09402	0	0.995322	0.0566508	1.00794	0.024817	0.926113	0.0569995	0.977433	0.0201471	0.95719	0.052843	0.858461	0.0202061	1.1196	0.0847727	1.05405	0.0201959	1.04271	0.0847637	0.954937	0.0269143	1.1178	0	0.862143	0.034622	1.14486	0.0250188	1.05276	0.0348554	1.11894	0.0203169	0.889138	0.0745871	1.0504	0	1.05075	0.034634	0.97593	0.0250031	1.22263	0.0348675	0.856724	0.0438982	0.80822	0.03544
1.01064	840	1.09786	0.0431639	1.19724	0	1.08318	0.0566508	1.21407	0.0372255	1.09685	0.0569995	1.02535	0.0201471	1.20473	0.0845487	1.12588	0.0303092	1.05856	0.0847727	0.881081	0.0302939	1.09305	0.0847637	0.946816	0.0403714	1.03394	0	1.06166	0.0461627	0.845453	0.0250188	0.928907	0.0464738	0.949024	0.0203169	0.84293	0.0852424	0.856045	0	0.847984	0.0577234	0.921798	0.0375047	0.926329	0.0581125	1.02951	0.0548727	0.882635	0.03544
1	850	0.920055	0.0539549	1.0139	0	1.17784	0.0566508	1.02645	0.0372255	0.913653	0.0569995	1.13953	0.0503677	1.22294	0.0951173	0.802131	0.0404122	1.21326	0.105966	1.08562	0.0403918	0.893359	0.105955	0.864462	0.0403714	0.974722	0	0.981821	0.0692441	0.999618	0.0500375	1.21274	0.0697107	0.841415	0.0406339	0.843726	0.0958977	1.2112	0	0.997612	0.0577234	1.05564	0.0375047	0.935638	0.0581125	0.878474	0.0548727	0.873752	0.0472534
0.989363	860	1.06126	0.0647459	0.811235	0	0.940437	0.0566508	1.18823	0.0496339	1.13744	0.0569995	1.02944	0.0705148	1.04206	0.116254	0.884112	0.0707214	1.15073	0.148352	1.04137	0.0706857	1.03466	0.148337	1.17293	0.0538286	0.790966	0	0.901457	0.0692441	0.785512	0.0625469	0.940714	0.0697107	1.03259	0.0711093	0.881067	0.149174	1.14566	0	0.976018	0.0577234	0.941023	0.0500063	1.21776	0.0581125	1.00587	0.0548727	0.803568	0.0472534
1.01064	870	0.865478	0.0863278	1.11856	0	0.909149	0.0566508	1.07234	0.0496339	0.839808	0.0569995	0.863648	0.0705148	1.01472	0.126823	1.20719	0.0909275	1.02485	0.158949	1.04729	0.0908816	1.03535	0.158932	0.839577	0.0538286	0.787756	0	1.15341	0.0692441	1.11391	0.0750563	0.909637	0.0697107	0.825257	0.0914262	0.85111	0.15983	1.07375	0	1.22518	0.0692681	1.20039	0.0500063	0.907514	0.069735	1.11207	0.0658472	1.04587	0.0472534
0.989363	880	0.855566	0.226611	0.954847	0	0.904719	0.067981	0.972913	0.0744509	1.04278	0.0683995	0.865493	0.0805883	1.05293	0.158529	1.14715	0.181855	1.04915	0.201335	0.806226	0.181763	1.22574	0.201314	0.954747	0.0672857	0.937064	0	0.911196	0.0807848	1.15672	0.0750563	0.870546	0.0813292	0.894922	0.152377	1.01103	0.202451	0.801376	0	1.04582	0.0808127	1.10698	0.0625078	0.89115	0.0813575	0.794569	0.109745	0.999946	0.0472534
1.01064	890	1.03835	0.237402	0.982462	0	0.839143	0.0906413	1.08878	0.0744509	1.20987	0.0911993	0.937756	0.120882	0.811011	0.22194	0.870956	0.212164	0.857498	0.254318	0.790547	0.212057	1.19844	0.254291	1.05012	0.0807428	0.961355	0	1.21814	0.103866	0.905509	0.0750563	1.12604	0.104566	1.1642	0.203169	1.21237	0.255727	0.984055	0	1.11578	0.0923574	0.799395	0.0625078	0.877772	0.09298	1.02503	0.131694	0.906014	0.14176
0.989363	900	0.807129	0.237402	0.996396	0	1.01372	0.113302	0.799666	0.0992679	0.881848	0.113999	1.03382	0.231691	0.854835	0.243078	0.854743	0.23237	1.18492	0.254318	0.840476	0.232253	0.884988	0.254291	1.02261	0.121114	0.938093	0	0.952685	0.103866	0.963734	0.0875657	1.18116	0.104566	1.07777	0.233645	0.951305	0.255727	0.815581	0	0.901503	0.0923574	0.926884	0.0750094	1.07656	0.09298	0.976001	0.274363	1.0492	0.165387
1.01064	910	0.980667	0.248193	0.865509	0	0.8727	0.203943	1.1178	0.124085	1.20239	0.205198	0.928323	0.241765	0.900437	0.274783	0.878983	0.23237	0.916551	0.264915	0.883264	0.232253	1.14263	0.264887	1.10555	0.121114	1.0603	0	1.13416	0.115407	1.00656	0.112584	0.822265	0.116185	0.984069	0.233645	0.906894	0.255727	1.07357	0	1.1838	0.0923574	0.94644	0.0875109	1.01047	0.09298	1.00727	0.296313	0.776731	0.1772
0.989363	920	1.18664	0.258983	0.921679	0	1.03888	0.237933	1.09224	0.210944	0.822593	0.239398	1.01299	0.271985	0.778652	0.380469	1.19571	0.242473	1.04622	0.286108	0.953428	0.242351	1.12414	0.286078	0.826728	0.121114	0.852679	0	1.14068	0.126947	0.771805	0.112584	1.18578	0.127803	1.03043	0.253962	1.07918	0.266383	1.12817	0	1.15975	0.103902	1.03295	0.0875109	1.19918	0.104603	0.887152	0.318262	0.979124	0.189014
1.01064	930	0.890229	0.258983	0.813897	0	0.937191	0.260594	0.998653	0.24817	1.22276	0.262198	0.965723	0.271985	0.840196	0.412175	0.888452	0.262679	1.04474	0.349687	1.03861	0.262547	0.95754	0.34965	0.919484	0.134571	0.969798	0	1.04956	0.16157	1.07614	0.125094	1.05597	0.162658	0.876824	0.26412	0.876407	0.309004	0.97995	0	0.919656	0.103902	0.884122	0.112514	0.978006	0.104603	1.06768	0.548727	0.808222	0.31896
0.989363	940	1.1312	0.388475	1.0413	0	1.17295	0.328575	0.8415	0.297804	1.06117	0.307798	1.03359	0.564118	0.963251	0.454449	0.887719	0.373813	1.12284	0.349687	0.902309	0.373624	1.05977	0.34965	0.773594	0.1884	0.841899	0	0.933865	0.230814	1.21922	0.137603	1.17945	0.232369	0.777448	0.375863	1.08872	0.351625	0.7741	0	1.16788	0.300162	1.19975	0.112514	1.03787	0.302185	0.921821	0.570676	1.01835	0.389841
1.01064	950	0.944295	0.949606	0.848142	0	0.989887	0.441876	0.872919	0.508748	1.04547	0.444596	0.793021	0.715221	1.02227	0.982879	1.09866	0.848656	1.09887	0.921903	1.15473	0.848228	0.997099	0.921805	1.13038	0.363343	1.21647	0	1.03934	0.276976	0.812963	0.462847	1.11816	0.278843	0.887439	0.832995	0.921078	0.895045	1.01439	0	1.00559	0.461787	0.961712	0.312539	0.915525	0.4649	1.06346	0.581651	1.03695	0.401654
0.989363	960	1	2.7517	1.1967	0	0.857691	1.34829	0.920026	1.00509	1.18518	1.35659	1	2.4378	1	2.29338	1	2.3035	0.989675	3.12599	0.989522	2.30233	0.989675	3.12566	1.19394	0.793971	0.896379	0	1.07394	1.28102	1.12901	1.18839	0.920841	1.27803	1	2.38724	0.989675	3.15397	1.05154	0	0.866578	1.11983	0.900551	0.550069	0.852066	1.12738	1	1.84372	0.989522	2.64619
1.01064	970	1	3.38837	0.815048	0	1	1.76751	1	1.77441	1	1.76699	0.989522	3.36456	1	4.53393	1	3.3138	1.01032	3.16838	1.01048	3.31213	1.01032	3.15745	0.989522	1.73597	0.797032	0	1.03829	1.46567	0.790314	1.23843	1.01761	1.47554	1	3.3523	1.01032	3.19659	1.16725	0	1	1.43154	1	2.02525	1	1.42957	1	3.07287	1.01048	3.28411
0.989363	980	1	5.41707	0.974177	0	1	16.1455	1	27.9067	1	16.1879	1.01048	4.62375	1	6.5948	1	5.21317	1	4.9698	1	5.21054	1	4.96927	1.01048	1.96474	1.14019	0	1	3.91229	1	15.4741	1	3.93865	1	5.11987	1	4.90144	0.914891	0	1	27.7996	1	39.6175	1	27.894	1	18.0751	1	4.89073
1.01064	990	1	84.9466	0.895556	0	1	78.3254	1	67.1796	1	78.2832	1	86.7734	1	82.5618	1	86.27	1	84.8151	1	86.2769	1	84.8485	1	93.9443	1.09661	0	1	91.6215	1	80.4854	1	91.5766	1	86.2759	1	84.9334	0.898947	0	1	67.8134	1	56.4571	1	67.7011	1	73.6282	1	86.8517
[truncated: 56 more columns]

## Sheet: Histogramme_HID
0	0			0	0			0	0			0	0			0	0			0	0			0	0			0	0			0	0			0	0			0	0			0	0			0	0
0	0.02			0	0.02			0	0.88			0	0.88			0	1			0	1			0	0.92			0	0.92			0	0.93			0	0.93			0	0.92			0	0.92			0	0.9
20	0.02			0.5	0.02			20	0.88			3.33333	0.88			20	1			0.0199601	1			20	0.92			3.33333	0.92			20	0.93			2.5	0.93			20	0.92			3.33333	0.92			20	0.9
20	0			0.5	0			20	0			3.33333	0			20	0			0.0199601	0			20	0			3.33333	0			20	0			2.5	0			20	0			3.33333	0			20	0
20	0.02			1	0			20	0.07			6.66667	0			20	0			0.0399202	0			20	0.04			6.66667	0			20	0.02			5	0			20	0.04			6.66667	0			20	0.04
40	0.02			1	0.02			40	0.07			6.66667	0.88			40	0			0.0399202	1			40	0.04			6.66667	0.92			40	0.02			5	0.93			40	0.04			6.66667	0.92			40	0.04
40	0			1.5	0.02			40	0			10	0.88			40	0			0.0598802	1			40	0			10	0.92			40	0			7.5	0.93			40	0			10	0.92			40	0
40	0.02			1.5	0			40	0			10	0							0.0598802	0			40	0			10	0			40	0.01			7.5	0			40	0			10	0			40	0.01
60	0.02			2	0			60	0			13.3333	0							0.0798403	0			60	0			13.3333	0			60	0.01			10	0			60	0			13.3333	0			60	0.01
60	0			2	0.02			60	0			13.3333	0.88							0.0798403	1			60	0			13.3333	0.92			60	0			10	0.93			60	0			13.3333	0.92			60	0
60	0.02			2.5	0.02			60	0			16.6667	0.88							0.0998004	1			60	0			16.6667	0.92			60	0			12.5	0.93			60	0			16.6667	0.92			60	0.01
80	0.02			2.5	0			80	0			16.6667	0							0.0998004	0			80	0			16.6667	0			80	0			12.5	0			80	0			16.6667	0			80	0.01
80	0			3	0			80	0			20	0							0.11976	0			80	0			20	0			80	0			15	0			80	0			20	0			80	0
80	0.02			3	0.02			80	0.01			20	0.07							0.11976	1			80	0			20	0.04			80	0.01			15	0.93			80	0			20	0.04			80	0
100	0.02			3.5	0.02			100	0.01			23.3333	0.07							0.139721	1			100	0			23.3333	0.04			100	0.01			17.5	0.93			100	0			23.3333	0.04			100	0
100	0			3.5	0			100	0			23.3333	0							0.139721	0			100	0			23.3333	0			100	0			17.5	0			100	0			23.3333	0			100	0
100	0.02			4	0			100	0			26.6667	0							0.159681	0			100	0.01			26.6667	0			100	0			20	0			100	0.01			26.6667	0			100	0
120	0.02			4	0.02			120	0			26.6667	0.07							0.159681	1			120	0.01			26.6667	0.04			120	0			20	0.02			120	0.01			26.6667	0.04			120	0
120	0			4.5	0.02			120	0			30	0.07							0.179641	1			120	0			30	0.04			120	0			22.5	0.02			120	0			30	0.04			120	0
120	0.02			4.5	0			120	0			30	0							0.179641	0			120	0			30	0			120	0			22.5	0			120	0			30	0			120	0
140	0.02			5	0			140	0			33.3333	0							0.199601	0			140	0			33.3333	0			140	0			25	0			140	0			33.3333	0			140	0
140	0			5	0.02			140	0			33.3333	0.07							0.199601	1			140	0			33.3333	0.04			140	0			25	0.02			140	0			33.3333	0.04			140	0
140	0.02			5.5	0.02			140	0			36.6667	0.07							0.219561	1			140	0.01			36.6667	0.04			140	0.01			27.5	0.02			140	0.01			36.6667	0.04			140	0
160	0.02			5.5	0			160	0			36.6667	0							0.219561	0			160	0.01			36.6667	0			160	0.01			27.5	0			160	0.01			36.6667	0			160	0
160	0			6	0			160	0			80	0							0.239521	0			160	0			100	0			160	0			30	0			160	0			100	0			160	0
160	0.02			6	0.02			160	0			80	0.01							0.239521	1			160	0			100	0.01			160	0			30	0.02			160	0			100	0.01			160	0
180	0.02			6.5	0.02			180	0			83.3333	0.01							0.259481	1			180	0			103.333	0.01			180	0			32.5	0.02			180	0			103.333	0.01			180	0
180	0			6.5	0			180	0			83.3333	0							0.259481	0			180	0			103.333	0			180	0			32.5	0			180	0			103.333	0			180	0
180	0.02			7	0			180	0			86.6667	0							0.279441	0			180	0			106.667	0			180	0			35	0			180	0			106.667	0			180	0
200	0.02			7	0.02			200	0			86.6667	0.01							0.279441	1			200	0			106.667	0.01			200	0			35	0.02			200	0			106.667	0.01			200	0
200	0			7.5	0.02			200	0			90	0.01							0.299401	1			200	0			110	0.01			200	0			37.5	0.02			200	0			110	0.01			200	0
200	0.02			7.5	0			200	0			90	0							0.299401	0			200	0			110	0			200	0			37.5	0			200	0			110	0			200	0
220	0.02			8	0			220	0			93.3333	0							0.319361	0			220	0			113.333	0			220	0			40	0			220	0			113.333	0			220	0
220	0			8	0.02			220	0			93.3333	0.01							0.319361	1			220	0			113.333	0.01			220	0			40	0.01			220	0			113.333	0.01			220	0
220	0.02			8.5	0.02			220	0			96.6667	0.01							0.339321	1			220	0			116.667	0.01			220	0			42.5	0.01			220	0			116.667	0.01			220	0
240	0.02			8.5	0			240	0			96.6667	0							0.339321	0			240	0			116.667	0			240	0			42.5	0			240	0			116.667	0			240	0
240	0			9	0			240	0			240	0							0.359281	0			240	0			140	0			240	0			45	0			240	0			140	0			240	0
240	0.02			9	0.02			240	0.01			240	0.01							0.359281	1			240	0			140	0.01			240	0			45	0.01			240	0			140	0.01			240	0.01
260	0.02			9.5	0.02			260	0.01			243.333	0.01							0.379242	1			260	0			143.333	0.01			260	0			47.5	0.01			260	0			143.333	0.01			260	0.01
260	0			9.5	0			260	0			243.333	0							0.379242	0			260	0			143.333	0			260	0			47.5	0			260	0			143.333	0			260	0
260	0.02			10	0			260	0			246.667	0							0.399202	0			260	0			146.667	0			260	0			50	0			260	0			146.667	0			260	0
280	0.02			10	0.02			280	0			246.667	0.01							0.399202	1			280	0			146.667	0.01			280	0			50	0.01			280	0			146.667	0.01			280	0
280	0			10.5	0.02			280	0			250	0.01							0.419162	1			280	0			150	0.01			280	0			52.5	0.01			280	0			150	0.01			280	0
280	0.02			10.5	0			280	0			250	0							0.419162	0			280	0			150	0			280	0			52.5	0			280	0			150	0			280	0
300	0.02			11	0			300	0			253.333	0							0.439122	0			300	0			153.333	0			300	0			55	0			300	0			153.333	0			300	0
300	0			11	0.02			300	0			253.333	0.01							0.439122	1			300	0			153.333	0.01			300	0			55	0.01			300	0			153.333	0.01			300	0
300	0.02			11.5	0.02			300	0.01			256.667	0.01							0.459082	1			300	0			156.667	0.01			300	0			57.5	0.01			300	0			156.667	0.01			300	0
320	0.02			11.5	0			320	0.01			256.667	0							0.459082	0			320	0			156.667	0			320	0			57.5	0			320	0			156.667	0			320	0
320	0			12	0			320	0			300	0							0.479042	0			320	0			1420	0			320	0			80	0			320	0			1420	0			320	0
320	0.02			12	0.02			320	0			300	0.01							0.479042	1			320	0			1420	0.01			320	0			80	0.01			320	0			1420	0.01			320	0.01
340	0.02			12.5	0.02			340	0			303.333	0.01							0.499002	1			340	0			1423.33	0.01			340	0			82.5	0.01			340	0			1423.33	0.01			340	0.01
340	0			12.5	0			340	0			303.333	0							0.499002	0			340	0			1423.33	0			340	0			82.5	0			340	0			1423.33	0			340	0
340	0.02			13	0			340	0			306.667	0							0.518962	0			340	0			1426.67	0			340	0			85	0			340	0			1426.67	0			340	0
360	0.02			13	0.02			360	0			306.667	0.01							0.518962	1			360	0			1426.67	0.01			360	0			85	0.01			360	0			1426.67	0.01			360	0
360	0			13.5	0.02			360	0			310	0.01							0.538922	1			360	0			1430	0.01			360	0			87.5	0.01			360	0			1430	0.01			360	0
360	0.02			13.5	0			360	0			310	0							0.538922	0			360	0			1430	0			360	0			87.5	0			360	0			1430	0			360	0
380	0.02			14	0			380	0			313.333	0							0.558882	0			380	0			1433.33	0			380	0			90	0			380	0			1433.33	0			380	0
380	0			14	0.02			380	0			313.333	0.01							0.558882	1			380	0			1433.33	0.01			380	0			90	0.01			380	0			1433.33	0.01			380	0
380	0.02			14.5	0.02			380	0			316.667	0.01							0.578842	1			380	0			1436.67	0.01			380	0			92.5	0.01			380	0			1436.67	0.01			380	0
400	0.02			14.5	0			400	0			316.667	0							0.578842	0			400	0			1436.67	0			400	0			92.5	0			400	0			1436.67	0			400	0
400	0			15	0			400	0			500	0							0.598802	0			400	0			6900	0			400	0			95	0			400	0			6860	0			400	0
400	0.02			15	0.02			400	0			500	0.01							0.598802	1			400	0			6900	0.01			400	0			95	0.01			400	0			6860	0.01			400	0
420	0.02			15.5	0.02			420	0			503.333	0.01							0.618762	1			420	0			6903.33	0.01			420	0			97.5	0.01			420	0			6863.33	0.01			420	0
420	0			15.5	0			420	0			503.333	0							0.618762	0			420	0			6903.33	0			420	0			97.5	0			420	0			6863.33	0			420	0
420	0.02			16	0			420	0			506.667	0							0.638723	0			420	0			6906.67	0			420	0			140	0			420	0			6866.67	0			420	0
440	0.02			16	0.02			440	0			506.667	0.01							0.638723	1			440	0			6906.67	0.01			440	0			140	0.01			440	0			6866.67	0.01			440	0
440	0			16.5	0.02			440	0			510	0.01							0.658683	1			440	0			6910	0.01			440	0			142.5	0.01			440	0			6870	0.01			440	0
440	0.02			16.5	0			440	0			510	0							0.658683	0			440	0			6910	0			440	0			142.5	0			440	0			6870	0			440	0.01
460	0.02			17	0			460	0			513.333	0							0.678643	0			460	0			6913.33	0			460	0			145	0			460	0			6873.33	0			460	0.01
460	0			17	0.02			460	0			513.333	0.01							0.678643	1			460	0			6913.33	0.01			460	0			145	0.01			460	0			6873.33	0.01			460	0
460	0.02			17.5	0.02			460	0			516.667	0.01							0.698603	1			460	0			6916.67	0.01			460	0			147.5	0.01			460	0			6876.67	0.01			460	0
480	0.02			17.5	0			480	0			516.667	0							0.698603	0			480	0			6916.67	0			480	0			147.5	0			480	0			6876.67	0			480	0
480	0			18	0			480	0			7860	0							0.718563	0			480	0							480	0			150	0			480	0							480	0
480	0.02			18	0.02			480	0			7860	0.01							0.718563	1			480	0							480	0			150	0.01			480	0							480	0
500	0.02			18.5	0.02			500	0			7863.33	0.01							0.738523	1			500	0							500	0			152.5	0.01			500	0							500	0
500	0			18.5	0			500	0			7863.33	0							0.738523	0			500	0							500	0			152.5	0			500	0							500	0
500	0.02			19	0			500	0.01			7866.67	0							0.758483	0			500	0							500	0			155	0			500	0							500	0
520	0.02			19	0.02			520	0.01			7866.67	0.01							0.758483	1			520	0							520	0			155	0.01			520	0							520	0
520	0			19.5	0.02			520	0			7870	0.01							0.778443	1			520	0							520	0			157.5	0.01			520	0							520	0
520	0.02			19.5	0			520	0			7870	0							0.778443	0			520	0							520	0			157.5	0			520	0							520	0
540	0.02			20	0			540	0			7873.33	0							0.798403	0			540	0							540	0			2240	0			540	0							540	0
540	0			20	0.02			540	0			7873.33	0.01							0.798403	1			540	0							540	0			2240	0.01			540	0							540	0
540	0.02			20.5	0.02			540	0			7876.67	0.01							0.818363	1			540	0							540	0			2242.5	0.01			540	0							540	0
560	0.02			20.5	0			560	0			7876.67	0							0.818363	0			560	0							560	0			2242.5	0			560	0							560	0
560	0			21	0			560	0											0.838323	0			560	0							560	0			2245	0			560	0							560	0
560	0.02			21	0.02			560	0											0.838323	1			560	0							560	0			2245	0.01			560	0							560	0
580	0.02			21.5	0.02			580	0											0.858283	1			580	0							580	0			2247.5	0.01			580	0							580	0
580	0			21.5	0			580	0											0.858283	0			580	0							580	0			2247.5	0			580	0							580	0
580	0.02			22	0			580	0											0.878244	0			580	0							580	0			2250	0			580	0							580	0
600	0.02			22	0.02			600	0											0.878244	1			600	0							600	0			2250	0.01			600	0							600	0
600	0			22.5	0.02			600	0											0.898204	1			600	0							600	0			2252.5	0.01			600	0							600	0
600	0.02			22.5	0			600	0											0.898204	0			600	0							600	0			2252.5	0			600	0							600	0
620	0.02			23	0			620	0											0.918164	0			620	0							620	0			2255	0			620	0							620	0
620	0			23	0.02			620	0											0.918164	1			620	0							620	0			2255	0.01			620	0							620	0
620	0.02			23.5	0.02			620	0											0.938124	1			620	0							620	0			2257.5	0.01			620	0							620	0
640	0.02			23.5	0			640	0											0.938124	0			640	0							640	0			2257.5	0			640	0							640	0
640	0			24	0			640	0											0.958084	0			640	0							640	0			5400	0			640	0							640	0
640	0.02			24	0.02			640	0											0.958084	1			640	0							640	0			5400	0.01			640	0							640	0
660	0.02			24.5	0.02			660	0											0.978044	1			660	0							660	0			5402.5	0.01			660	0							660	0
660	0			24.5	0			660	0											0.978044	0			660	0							660	0			5402.5	0			660	0							660	0
660	0.02			25	0			660	0											0.998004	0			660	0							660	0			5405	0			660	0							660	0
680	0.02			25	0.02			680	0											0.998004	1			680	0							680	0			5405	0.01			680	0							680	0
680	0			25.5	0.02			680	0											1.01796	1			680	0							680	0			5407.5	0.01			680	0							680	0
680	0.02			25.5	0			680	0											1.01796	0			680	0							680	0			5407.5	0			680	0							680	0
700	0.02			26	0			700	0											1.03792	0			700	0							700	0			5410	0			700	0							700	0
700	0			26	0.02			700	0											1.03792	1			700	0							700	0			5410	0.01			700	0							700	0
700	0.02			26.5	0.02			700	0											1.05788	1			700	0							700	0			5412.5	0.01			700	0							700	0
720	0.02			26.5	0			720	0											1.05788	0			720	0							720	0			5412.5	0			720	0							720	0
720	0			27	0			720	0											1.07784	0			720	0							720	0			5415	0			720	0							720	0
720	0.02			27	0.02			720	0											1.07784	1			720	0							720	0			5415	0.01			720	0							720	0
740	0.02			27.5	0.02			740	0											1.0978	1			740	0							740	0			5417.5	0.01			740	0							740	0
740	0			27.5	0			740	0											1.0978	0			740	0							740	0			5417.5	0			740	0							740	0
740	0.02			28	0			740	0											1.11776	0			740	0							740	0							740	0							740	0
760	0.02			28	0.02			760	0											1.11776	1			760	0							760	0							760	0							760	0
760	0			28.5	0.02			760	0											1.13772	1			760	0							760	0							760	0							760	0
760	0.02			28.5	0			760	0											1.13772	0			760	0							760	0							760	0							760	0
780	0.02			29	0			780	0											1.15768	0			780	0							780	0							780	0							780	0
780	0			29	0.02			780	0											1.15768	1			780	0							780	0							780	0							780	0
780	0.02			29.5	0.02			780	0											1.17764	1			780	0							780	0							780	0							780	0
800	0.02			29.5	0			800	0											1.17764	0			800	0							800	0							800	0							800	0
800	0			30	0			800	0											1.1976	0			800	0							800	0							800	0							800	0
800	0.02			30	0.02			800	0											1.1976	1			800	0							800	0							800	0							800	0
820	0.02			30.5	0.02			820	0											1.21756	1			820	0							820	0							820	0							820	0
820	0			30.5	0			820	0											1.21756	0			820	0							820	0							820	0							820	0
820	0.02			31	0			820	0											1.23752	0			820	0							820	0							820	0							820	0
840	0.02			31	0.02			840	0											1.23752	1			840	0							840	0							840	0							840	0
840	0			31.5	0.02			840	0											1.25749	1			840	0							840	0							840	0							840	0
840	0.02			31.5	0			840	0											1.25749	0			840	0							840	0							840	0							840	0
860	0.02			32	0			860	0											1.27745	0			860	0							860	0							860	0							860	0
860	0			32	0.02			860	0											1.27745	1			860	0							860	0							860	0							860	0
860	0.02			32.5	0.02			860	0											1.29741	1			860	0							860	0							860	0							860	0
880	0.02			32.5	0			880	0											1.29741	0			880	0							880	0							880	0							880	0
880	0			33	0			880	0											1.31737	0			880	0							880	0							880	0							880	0
880	0.02			33	0.02			880	0											1.31737	1			880	0							880	0							880	0							880	0
900	0.02			33.5	0.02			900	0											1.33733	1			900	0							900	0							900	0							900	0
900	0			33.5	0			900	0											1.33733	0			900	0							900	0							900	0							900	0
900	0.02			34	0			900	0											1.35729	0			900	0							900	0							900	0							900	0
920	0.02			34	0.02			920	0											1.35729	1			920	0							920	0							920	0							920	0
920	0			34.5	0.02			920	0											1.37725	1			920	0							920	0							920	0							920	0
920	0.02			34.5	0			920	0											1.37725	0			920	0							920	0							920	0							920	0
940	0.02			35	0			940	0											1.39721	0			940	0							940	0							940	0							940	0
940	0			35	0.02			940	0											1.39721	1			940	0							940	0							940	0							940	0
940	0.02			35.5	0.02			940	0											1.41717	1			940	0							940	0							940	0							940	0
960	0.02			35.5	0			960	0											1.41717	0			960	0							960	0							960	0							960	0
960	0			36	0			960	0											1.43713	0			960	0							960	0							960	0							960	0
960	0.02			36	0.02			960	0											1.43713	1			960	0							960	0							960	0							960	0
980	0.02			36.5	0.02			980	0											1.45709	1			980	0							980	0							980	0							980	0
980	0			36.5	0			980	0											1.45709	0			980	0							980	0							980	0							980	0
980	0.02			37	0			980	0											1.47705	0			980	0							980	0							980	0							980	0
1000	0.02			37	0.02			1000	0											1.47705	1			1000	0							1000	0							1000	0							1000	0
1000	0			37.5	0.02			1000	0											1.49701	1			1000	0							1000	0							1000	0							1000	0
1000	0			37.5	0			1000	0											1.49701	0			1000	0							1000	0							1000	0							1000	0
1020	0			38	0			1020	0											1.51697	0			1020	0							1020	0							1020	0							1020	0
1020	0			38	0.02			1020	0											1.51697	1			1020	0							1020	0							1020	0							1020	0
				38.5	0.02			1020	0											1.53693	1			1020	0							1020	0							1020	0							1020	0
				38.5	0			1040	0											1.53693	0			1040	0							1040	0							1040	0							1040	0
				39	0			1040	0											1.55689	0			1040	0							1040	0							1040	0							1040	0
				39	0.02			1040	0											1.55689	1			1040	0							1040	0							1040	0							1040	0
				39.5	0.02			1060	0											1.57685	1			1060	0							1060	0							1060	0							1060	0
				39.5	0			1060	0											1.57685	0			1060	0							1060	0							1060	0							1060	0
				40	0			1060	0											1.59681	0			1060	0							1060	0							1060	0							1060	0
				40	0.02			1080	0											1.59681	1			1080	0							1080	0							1080	0							1080	0
				40.5	0.02			1080	0											1.61677	1			1080	0							1080	0							1080	0							1080	0
				40.5	0			1080	0											1.61677	0			1080	0							1080	0							1080	0							1080	0
				41	0			1100	0											1.63673	0			1100	0							1100	0							1100	0							1100	0
				41	0.02			1100	0											1.63673	1			1100	0							1100	0							1100	0							1100	0
				41.5	0.02			1100	0											1.65669	1			1100	0							1100	0							1100	0							1100	0
				41.5	0			1120	0											1.65669	0			1120	0							1120	0							1120	0							1120	0
				42	0			1120	0											1.67665	0			1120	0							1120	0							1120	0							1120	0
				42	0.02			1120	0											1.67665	1			1120	0							1120	0							1120	0							1120	0
				42.5	0.02			1140	0											1.69661	1			1140	0							1140	0							1140	0							1140	0
				42.5	0			1140	0											1.69661	0			1140	0							1140	0							1140	0							1140	0
				43	0			1140	0											1.71657	0			1140	0							1140	0							1140	0							1140	0
				43	0.02			1160	0											1.71657	1			1160	0							1160	0							1160	0							1160	0
				43.5	0.02			1160	0											1.73653	1			1160	0							1160	0							1160	0							1160	0
				43.5	0			1160	0											1.73653	0			1160	0							1160	0							1160	0							1160	0
				44	0			1180	0											1.75649	0			1180	0							1180	0							1180	0							1180	0
				44	0.02			1180	0											1.75649	1			1180	0							1180	0							1180	0							1180	0
				44.5	0.02			1180	0											1.77645	1			1180	0							1180	0							1180	0							1180	0
				44.5	0			1200	0											1.77645	0			1200	0							1200	0							1200	0							1200	0
				45	0			1200	0											1.79641	0			1200	0							1200	0							1200	0							1200	0
				45	0.02			1200	0											1.79641	1			1200	0							1200	0							1200	0							1200	0
				45.5	0.02			1220	0											1.81637	1			1220	0							1220	0							1220	0							1220	0
				45.5	0			1220	0											1.81637	0			1220	0							1220	0							1220	0							1220	0
				46	0			1220	0											1.83633	0			1220	0							1220	0							1220	0							1220	0
				46	0.02			1240	0											1.83633	1			1240	0							1240	0							1240	0							1240	0
				46.5	0.02			1240	0											1.85629	1			1240	0							1240	0							1240	0							1240	0
				46.5	0			1240	0											1.85629	0			1240	0							1240	0							1240	0							1240	0
				47	0			1260	0											1.87625	0			1260	0							1260	0							1260	0							1260	0
				47	0.02			1260	0											1.87625	1			1260	0							1260	0							1260	0							1260	0
				47.5	0.02			1260	0											1.89621	1			1260	0							1260	0							1260	0							1260	0
				47.5	0			1280	0											1.89621	0			1280	0							1280	0							1280	0							1280	0
				48	0			1280	0											1.91617	0			1280	0							1280	0							1280	0							1280	0
				48	0.02			1280	0											1.91617	1			1280	0							1280	0							1280	0							1280	0
				48.5	0.02			1300	0											1.93613	1			1300	0							1300	0							1300	0							1300	0
				48.5	0			1300	0											1.93613	0			1300	0							1300	0							1300	0							1300	0
				49	0			1300	0											1.95609	0			1300	0							1300	0							1300	0							1300	0
				49	0.02			1320	0											1.95609	1			1320	0							1320	0							1320	0							1320	0
				49.5	0.02			1320	0											1.97605	1			1320	0							1320	0							1320	0							1320	0
				49.5	0			1320	0											1.97605	0			1320	0							1320	0							1320	0							1320	0
				50	0			1340	0											1.99601	0			1340	0							1340	0							1340	0							1340	0
				50	0.02			1340	0											1.99601	1			1340	0							1340	0							1340	0							1340	0
				50.5	0.02			1340	0											2.01597	1			1340	0							1340	0							1340	0							1340	0
				50.5	0			1360	0											2.01597	0			1360	0							1360	0							1360	0							1360	0
				51	0			1360	0											2.03593	0			1360	0							1360	0							1360	0							1360	0
				51	0.02			1360	0											2.03593	1			1360	0							1360	0							1360	0							1360	0
				51.5	0.02			1380	0											2.05589	1			1380	0							1380	0							1380	0							1380	0
				51.5	0			1380	0											2.05589	0			1380	0							1380	0							1380	0							1380	0
				52	0			1380	0											2.07585	0			1380	0							1380	0							1380	0							1380	0
				52	0.02			1400	0											2.07585	1			1400	0							1400	0							1400	0							1400	0
				52.5	0.02			1400	0											2.09581	1			1400	0							1400	0							1400	0							1400	0
				52.5	0			1400	0											2.09581	0			1400	0							1400	0							1400	0							1400	0
				53	0			1420	0											2.11577	0			1420	0							1420	0							1420	0							1420	0
				53	0.02			1420	0											2.11577	1			1420	0							1420	0							1420	0							1420	0
				53.5	0.02			1420	0											2.13573	1			1420	0.01							1420	0							1420	0.01							1420	0
				53.5	0			1440	0											2.13573	0			1440	0.01							1440	0							1440	0.01							1440	0
				54	0			1440	0											2.15569	0			1440	0							1440	0							1440	0							1440	0
				54	0.02			1440	0											2.15569	1			1440	0							1440	0							1440	0							1440	0
				54.5	0.02			1460	0											2.17565	1			1460	0							1460	0							1460	0							1460	0
				54.5	0			1460	0											2.17565	0			1460	0							1460	0							1460	0							1460	0
				55	0			1460	0											2.19561	0			1460	0							1460	0							1460	0							1460	0
				55	0.02			1480	0											2.19561	1			1480	0							1480	0							1480	0							1480	0
				55.5	0.02			1480	0											2.21557	1			1480	0							1480	0							1480	0							1480	0
				55.5	0			1480	0											2.21557	0			1480	0							1480	0							1480	0							1480	0
				56	0			1500	0											2.23553	0			1500	0							1500	0							1500	0							1500	0
				56	0.02			1500	0											2.23553	1			1500	0							1500	0							1500	0							1500	0
				56.5	0.02			1500	0											2.25549	1			1500	0							1500	0							1500	0							1500	0
				56.5	0			1520	0											2.25549	0			1520	0							1520	0							1520	0							1520	0
				57	0			1520	0											2.27545	0			1520	0							1520	0							1520	0							1520	0
				57	0.02			1520	0											2.27545	1			1520	0							1520	0							1520	0							1520	0
				57.5	0.02			1540	0											2.29541	1			1540	0							1540	0							1540	0							1540	0
				57.5	0			1540	0											2.29541	0			1540	0							1540	0							1540	0							1540	0
				58	0			1540	0											2.31537	0			1540	0							1540	0							1540	0							1540	0
				58	0.02			1560	0											2.31537	1			1560	0							1560	0							1560	0							1560	0
				58.5	0.02			1560	0											2.33533	1			1560	0							1560	0							1560	0							1560	0
				58.5	0			1560	0											2.33533	0			1560	0							1560	0							1560	0							1560	0
				59	0			1580	0											2.35529	0			1580	0							1580	0							1580	0							1580	0
				59	0.02			1580	0											2.35529	1			1580	0							1580	0							1580	0							1580	0
				59.5	0.02			1580	0											2.37525	1			1580	0							1580	0							1580	0							1580	0
				59.5	0			1600	0											2.37525	0			1600	0							1600	0							1600	0							1600	0
				60	0			1600	0											2.39521	0			1600	0							1600	0							1600	0							1600	0
				60	0.02			1600	0											2.39521	1			1600	0							1600	0							1600	0							1600	0
				60.5	0.02			1620	0											2.41517	1			1620	0							1620	0							1620	0							1620	0
				60.5	0			1620	0											2.41517	0			1620	0							1620	0							1620	0							1620	0
				61	0			1620	0											2.43513	0			1620	0							1620	0							1620	0							1620	0
				61	0.02			1640	0											2.43513	1			1640	0							1640	0							1640	0							1640	0
				61.5	0.02			1640	0											2.45509	1			1640	0							1640	0							1640	0							1640	0
				61.5	0			1640	0											2.45509	0			1640	0							1640	0							1640	0							1640	0
				62	0			1660	0											2.47505	0			1660	0							1660	0							1660	0							1660	0
				62	0.02			1660	0											2.47505	1			1660	0							1660	0							1660	0							1660	0
				62.5	0.02			1660	0											2.49501	1			1660	0							1660	0							1660	0							1660	0
				62.5	0			1680	0											2.49501	0			1680	0							1680	0							1680	0							1680	0
				63	0			1680	0											2.51497	0			1680	0							1680	0							1680	0							1680	0
				63	0.02			1680	0											2.51497	1			1680	0							1680	0							1680	0							1680	0
				63.5	0.02			1700	0											2.53493	1			1700	0							1700	0							1700	0							1700	0
				63.5	0			1700	0											2.53493	0			1700	0							1700	0							1700	0							1700	0
				64	0			1700	0											2.55489	0			1700	0							1700	0							1700	0							1700	0
				64	0.02			1720	0											2.55489	1			1720	0							1720	0							1720	0							1720	0
				64.5	0.02			1720	0											2.57485	1			1720	0							1720	0							1720	0							1720	0
				64.5	0			1720	0											2.57485	0			1720	0							1720	0							1720	0							1720	0
				65	0			1740	0											2.59481	0			1740	0							1740	0							1740	0							1740	0
				65	0.02			1740	0											2.59481	1			1740	0							1740	0							1740	0							1740	0
				65.5	0.02			1740	0											2.61477	1			1740	0							1740	0							1740	0							1740	0
				65.5	0			1760	0											2.61477	0			1760	0							1760	0							1760	0							1760	0
				66	0			1760	0											2.63473	0			1760	0							1760	0							1760	0							1760	0
				66	0.02			1760	0											2.63473	1			1760	0							1760	0							1760	0							1760	0
				66.5	0.02			1780	0											2.65469	1			1780	0							1780	0							1780	0							1780	0
				66.5	0			1780	0											2.65469	0			1780	0							1780	0							1780	0							1780	0
				67	0			1780	0											2.67465	0			1780	0							1780	0							1780	0							1780	0
				67	0.02			1800	0											2.67465	1			1800	0							1800	0							1800	0							1800	0
				67.5	0.02			1800	0											2.69461	1			1800	0							1800	0							1800	0							1800	0
				67.5	0			1800	0											2.69461	0			1800	0							1800	0							1800	0							1800	0
				68	0			1820	0											2.71457	0			1820	0							1820	0							1820	0							1820	0
				68	0.02			1820	0											2.71457	1			1820	0							1820	0							1820	0							1820	0
				68.5	0.02			1820	0											2.73453	1			1820	0							1820	0							1820	0							1820	0
				68.5	0			1840	0											2.73453	0			1840	0							1840	0							1840	0							1840	0
				69	0			1840	0											2.75449	0			1840	0							1840	0							1840	0							1840	0
				69	0.02			1840	0											2.75449	1			1840	0							1840	0							1840	0							1840	0
				69.5	0.02			1860	0											2.77445	1			1860	0							1860	0							1860	0							1860	0
				69.5	0			1860	0											2.77445	0			1860	0							1860	0							1860	0							1860	0
				70	0			1860	0											2.79441	0			1860	0							1860	0							1860	0							1860	0
				70	0.02			1880	0											2.79441	1			1880	0							1880	0							1880	0							1880	0
				70.5	0.02			1880	0											2.81437	1			1880	0							1880	0							1880	0							1880	0
				70.5	0			1880	0											2.81437	0			1880	0							1880	0							1880	0							1880	0
				71	0			1900	0											2.83433	0			1900	0							1900	0							1900	0							1900	0
				71	0.02			1900	0											2.83433	1			1900	0							1900	0							1900	0							1900	0
				71.5	0.02			1900	0											2.85429	1			1900	0							1900	0							1900	0							1900	0
				71.5	0			1920	0											2.85429	0			1920	0							1920	0							1920	0							1920	0
				72	0			1920	0											2.87425	0			1920	0							1920	0							1920	0							1920	0
				72	0.02			1920	0											2.87425	1			1920	0							1920	0							1920	0							1920	0
				72.5	0.02			1940	0											2.89421	1			1940	0							1940	0							1940	0							1940	0
				72.5	0			1940	0											2.89421	0			1940	0							1940	0							1940	0							1940	0
				73	0			1940	0											2.91417	0			1940	0							1940	0							1940	0							1940	0
				73	0.02			1960	0											2.91417	1			1960	0							1960	0							1960	0							1960	0
				73.5	0.02			1960	0											2.93413	1			1960	0							1960	0							1960	0							1960	0
				73.5	0			1960	0											2.93413	0			1960	0							1960	0							1960	0							1960	0
				74	0			1980	0											2.95409	0			1980	0							1980	0							1980	0							1980	0
				74	0.02			1980	0											2.95409	1			1980	0							1980	0							1980	0							1980	0
				74.5	0.02			1980	0											2.97405	1			1980	0							1980	0							1980	0							1980	0
				74.5	0			2000	0											2.97405	0			2000	0							2000	0							2000	0							2000	0
				75	0			2000	0											2.99401	0			2000	0							2000	0							2000	0							2000	0
				75	0.02			2000	0											2.99401	1			2000	0							2000	0							2000	0							2000	0
				75.5	0.02			2020	0											3.01397	1			2020	0							2020	0							2020	0							2020	0
				75.5	0			2020	0											3.01397	0			2020	0							2020	0							2020	0							2020	0
				76	0			2020	0											3.03393	0			2020	0							2020	0							2020	0							2020	0
				76	0.02			2040	0											3.03393	1			2040	0							2040	0							2040	0							2040	0
				76.5	0.02			2040	0											3.05389	1			2040	0							2040	0							2040	0							2040	0
				76.5	0			2040	0											3.05389	0			2040	0							2040	0							2040	0							2040	0
				77	0			2060	0											3.07385	0			2060	0							2060	0							2060	0							2060	0
				77	0.02			2060	0											3.07385	1			2060	0							2060	0							2060	0							2060	0
				77.5	0.02			2060	0											3.09381	1			2060	0							2060	0							2060	0							2060	0
				77.5	0			2080	0											3.09381	0			2080	0							2080	0							2080	0							2080	0
				78	0			2080	0											3.11377	0			2080	0							2080	0							2080	0							2080	0
				78	0.02			2080	0											3.11377	1			2080	0							2080	0							2080	0							2080	0
				78.5	0.02			2100	0											3.13373	1			2100	0							2100	0							2100	0							2100	0
				78.5	0			2100	0											3.13373	0			2100	0							2100	0							2100	0							2100	0
				79	0			2100	0											3.15369	0			2100	0							2100	0							2100	0							2100	0
				79	0.02			2120	0											3.15369	1			2120	0							2120	0							2120	0							2120	0
				79.5	0.02			2120	0											3.17365	1			2120	0							2120	0							2120	0							2120	0
				79.5	0			2120	0											3.17365	0			2120	0							2120	0							2120	0							2120	0
				80	0			2140	0											3.19361	0			2140	0							2140	0							2140	0							2140	0
				80	0.02			2140	0											3.19361	1			2140	0							2140	0							2140	0							2140	0
				80.5	0.02			2140	0											3.21357	1			2140	0							2140	0							2140	0							2140	0
				80.5	0			2160	0											3.21357	0			2160	0							2160	0							2160	0							2160	0
				81	0			2160	0											3.23353	0			2160	0							2160	0							2160	0							2160	0
				81	0.02			2160	0											3.23353	1			2160	0							2160	0							2160	0							2160	0
				81.5	0.02			2180	0											3.25349	1			2180	0							2180	0							2180	0							2180	0
				81.5	0			2180	0											3.25349	0			2180	0							2180	0							2180	0							2180	0
				82	0			2180	0											3.27345	0			2180	0							2180	0							2180	0							2180	0
				82	0.02			2200	0											3.27345	1			2200	0							2200	0							2200	0							2200	0
				82.5	0.02			2200	0											3.29341	1			2200	0							2200	0							2200	0							2200	0
				82.5	0			2200	0											3.29341	0			2200	0							2200	0							2200	0							2200	0
				83	0			2220	0											3.31337	0			2220	0							2220	0							2220	0							2220	0
				83	0.02			2220	0											3.31337	1			2220	0							2220	0							2220	0							2220	0
				83.5	0.02			2220	0											3.33333	1			2220	0							2220	0							2220	0							2220	0
				83.5	0			2240	0											3.33333	0			2240	0							2240	0							2240	0							2240	0
				84	0			2240	0											3.35329	0			2240	0							2240	0							2240	0							2240	0
				84	0.02			2240	0											3.35329	1			2240	0							2240	0.01							2240	0							2240	0
				84.5	0.02			2260	0											3.37325	1			2260	0							2260	0.01							2260	0							2260	0
				84.5	0			2260	0											3.37325	0			2260	0							2260	0							2260	0							2260	0
				85	0			2260	0											3.39321	0			2260	0							2260	0							2260	0							2260	0
				85	0.02			2280	0											3.39321	1			2280	0							2280	0							2280	0							2280	0
				85.5	0.02			2280	0											3.41317	1			2280	0							2280	0							2280	0							2280	0
				85.5	0			2280	0											3.41317	0			2280	0							2280	0							2280	0							2280	0
				86	0			2300	0											3.43313	0			2300	0							2300	0							2300	0							2300	0
				86	0.02			2300	0											3.43313	1			2300	0							2300	0							2300	0							2300	0
				86.5	0.02			2300	0											3.45309	1			2300	0							2300	0							2300	0							2300	0
				86.5	0			2320	0											3.45309	0			2320	0							2320	0							2320	0							2320	0
				87	0			2320	0											3.47305	0			2320	0							2320	0							2320	0							2320	0
				87	0.02			2320	0											3.47305	1			2320	0							2320	0							2320	0							2320	0
				87.5	0.02			2340	0											3.49301	1			2340	0							2340	0							2340	0							2340	0
				87.5	0			2340	0											3.49301	0			2340	0							2340	0							2340	0							2340	0
				88	0			2340	0											3.51297	0			2340	0							2340	0							2340	0							2340	0
				88	0.02			2360	0											3.51297	1			2360	0							2360	0							2360	0							2360	0
				88.5	0.02			2360	0											3.53293	1			2360	0							2360	0							2360	0							2360	0
				88.5	0			2360	0											3.53293	0			2360	0							2360	0							2360	0							2360	0
				89	0			2380	0											3.55289	0			2380	0							2380	0							2380	0							2380	0
				89	0.02			2380	0											3.55289	1			2380	0							2380	0							2380	0							2380	0
				89.5	0.02			2380	0											3.57285	1			2380	0							2380	0							2380	0							2380	0
				89.5	0			2400	0											3.57285	0			2400	0							2400	0							2400	0							2400	0
				90	0			2400	0											3.59281	0			2400	0							2400	0							2400	0							2400	0
				90	0.02			2400	0											3.59281	1			2400	0							2400	0							2400	0							2400	0
				90.5	0.02			2420	0											3.61277	1			2420	0							2420	0							2420	0							2420	0
				90.5	0			2420	0											3.61277	0			2420	0							2420	0							2420	0							2420	0
				91	0			2420	0											3.63273	0			2420	0							2420	0							2420	0							2420	0
				91	0.02			2440	0											3.63273	1			2440	0							2440	0							2440	0							2440	0
				91.5	0.02			2440	0											3.65269	1			2440	0							2440	0							2440	0							2440	0
				91.5	0			2440	0											3.65269	0			2440	0							2440	0							2440	0							2440	0
				92	0			2460	0											3.67265	0			2460	0							2460	0							2460	0							2460	0
				92	0.02			2460	0											3.67265	1			2460	0							2460	0							2460	0							2460	0
				92.5	0.02			2460	0											3.69261	1			2460	0							2460	0							2460	0							2460	0
				92.5	0			2480	0											3.69261	0			2480	0							2480	0							2480	0							2480	0
				93	0			2480	0											3.71257	0			2480	0							2480	0							2480	0							2480	0
				93	0.02			2480	0											3.71257	1			2480	0							2480	0							2480	0							2480	0
				93.5	0.02			2500	0											3.73253	1			2500	0							2500	0							2500	0							2500	0
				93.5	0			2500	0											3.73253	0			2500	0							2500	0							2500	0							2500	0
				94	0			2500	0											3.7525	0			2500	0							2500	0							2500	0							2500	0
				94	0.02			2520	0											3.7525	1			2520	0							2520	0							2520	0							2520	0
				94.5	0.02			2520	0											3.77246	1			2520	0							2520	0							2520	0							2520	0
				94.5	0			2520	0											3.77246	0			2520	0							2520	0							2520	0							2520	0
				95	0			2540	0											3.79242	0			2540	0							2540	0							2540	0							2540	0
				95	0.02			2540	0											3.79242	1			2540	0							2540	0							2540	0							2540	0
				95.5	0.02			2540	0											3.81238	1			2540	0							2540	0							2540	0							2540	0
				95.5	0			2560	0											3.81238	0			2560	0							2560	0							2560	0							2560	0
				96	0			2560	0											3.83234	0			2560	0							2560	0							2560	0							2560	0
				96	0.02			2560	0											3.83234	1			2560	0							2560	0							2560	0							2560	0
				96.5	0.02			2580	0											3.8523	1			2580	0							2580	0							2580	0							2580	0
				96.5	0			2580	0											3.8523	0			2580	0							2580	0							2580	0							2580	0
				97	0			2580	0											3.87226	0			2580	0							2580	0							2580	0							2580	0
				97	0.02			2600	0											3.87226	1			2600	0							2600	0							2600	0							2600	0
				97.5	0.02			2600	0											3.89222	1			2600	0							2600	0							2600	0							2600	0
				97.5	0			2600	0											3.89222	0			2600	0							2600	0							2600	0							2600	0
				98	0			2620	0											3.91218	0			2620	0							2620	0							2620	0							2620	0
				98	0.02			2620	0											3.91218	1			2620	0							2620	0							2620	0							2620	0
				98.5	0.02			2620	0											3.93214	1			2620	0							2620	0							2620	0							2620	0
				98.5	0			2640	0											3.93214	0			2640	0							2640	0							2640	0							2640	0
				99	0			2640	0											3.9521	0			2640	0							2640	0							2640	0							2640	0
				99	0.02			2640	0											3.9521	1			2640	0							2640	0							2640	0							2640	0
				99.5	0.02			2660	0											3.97206	1			2660	0							2660	0							2660	0							2660	0
				99.5	0			2660	0											3.97206	0			2660	0							2660	0							2660	0							2660	0
				100	0			2660	0											3.99202	0			2660	0							2660	0							2660	0							2660	0
				100	0.02			2680	0											3.99202	1			2680	0							2680	0							2680	0							2680	0
				100.5	0.02			2680	0											4.01198	1			2680	0							2680	0							2680	0							2680	0
				100.5	0			2680	0											4.01198	0			2680	0							2680	0							2680	0							2680	0
				101	0			2700	0											4.03194	0			2700	0							2700	0							2700	0							2700	0
				101	0.02			2700	0											4.03194	1			2700	0							2700	0							2700	0							2700	0
				101.5	0.02			2700	0											4.0519	1			2700	0							2700	0							2700	0							2700	0
				101.5	0			2720	0											4.0519	0			2720	0							2720	0							2720	0							2720	0
				102	0			2720	0											4.07186	0			2720	0							2720	0							2720	0							2720	0
				102	0.02			2720	0											4.07186	1			2720	0							2720	0							2720	0							2720	0
				102.5	0.02			2740	0											4.09182	1			2740	0							2740	0							2740	0							2740	0
				102.5	0			2740	0											4.09182	0			2740	0							2740	0							2740	0							2740	0
				103	0			2740	0											4.11178	0			2740	0							2740	0							2740	0							2740	0
				103	0.02			2760	0											4.11178	1			2760	0							2760	0							2760	0							2760	0
				103.5	0.02			2760	0											4.13174	1			2760	0							2760	0							2760	0							2760	0
				103.5	0			2760	0											4.13174	0			2760	0							2760	0							2760	0							2760	0
				104	0			2780	0											4.1517	0			2780	0							2780	0							2780	0							2780	0
				104	0.02			2780	0											4.1517	1			2780	0							2780	0							2780	0							2780	0
				104.5	0.02			2780	0											4.17166	1			2780	0							2780	0							2780	0							2780	0
				104.5	0			2800	0											4.17166	0			2800	0							2800	0							2800	0							2800	0
				105	0			2800	0											4.19162	0			2800	0							2800	0							2800	0							2800	0
				105	0.02			2800	0											4.19162	1			2800	0							2800	0							2800	0							2800	0
				105.5	0.02			2820	0											4.21158	1			2820	0							2820	0							2820	0							2820	0
				105.5	0			2820	0											4.21158	0			2820	0							2820	0							2820	0							2820	0
				106	0			2820	0											4.23154	0			2820	0							2820	0							2820	0							2820	0
				106	0.02			2840	0											4.23154	1			2840	0							2840	0							2840	0							2840	0
				106.5	0.02			2840	0											4.2515	1			2840	0							2840	0							2840	0							2840	0
				106.5	0			2840	0											4.2515	0			2840	0							2840	0							2840	0							2840	0
				107	0			2860	0											4.27146	0			2860	0							2860	0							2860	0							2860	0
				107	0.02			2860	0											4.27146	1			2860	0							2860	0							2860	0							2860	0
				107.5	0.02			2860	0											4.29142	1			2860	0							2860	0							2860	0							2860	0
				107.5	0			2880	0											4.29142	0			2880	0							2880	0							2880	0							2880	0
				108	0			2880	0											4.31138	0			2880	0							2880	0							2880	0							2880	0
				108	0.02			2880	0											4.31138	1			2880	0							2880	0							2880	0							2880	0
				108.5	0.02			2900	0											4.33134	1			2900	0							2900	0							2900	0							2900	0
				108.5	0			2900	0											4.33134	0			2900	0							2900	0							2900	0							2900	0
				109	0			2900	0											4.3513	0			2900	0							2900	0							2900	0							2900	0
				109	0.02			2920	0											4.3513	1			2920	0							2920	0							2920	0							2920	0
				109.5	0.02			2920	0											4.37126	1			2920	0							2920	0							2920	0							2920	0
				109.5	0			2920	0											4.37126	0			2920	0							2920	0							2920	0							2920	0
				110	0			2940	0											4.39122	0			2940	0							2940	0							2940	0							2940	0
				110	0.02			2940	0											4.39122	1			2940	0							2940	0							2940	0							2940	0
				110.5	0.02			2940	0											4.41118	1			2940	0							2940	0							2940	0							2940	0
				110.5	0			2960	0											4.41118	0			2960	0							2960	0							2960	0							2960	0
				111	0			2960	0											4.43114	0			2960	0							2960	0							2960	0							2960	0
				111	0.02			2960	0											4.43114	1			2960	0							2960	0							2960	0							2960	0
				111.5	0.02			2980	0											4.4511	1			2980	0							2980	0							2980	0							2980	0
				111.5	0			2980	0											4.4511	0			2980	0							2980	0							2980	0							2980	0
				112	0			2980	0											4.47106	0			2980	0							2980	0							2980	0							2980	0
				112	0.02			3000	0											4.47106	1			3000	0							3000	0							3000	0							3000	0
				112.5	0.02			3000	0											4.49102	1			3000	0							3000	0							3000	0							3000	0
				112.5	0			3000	0											4.49102	0			3000	0							3000	0							3000	0							3000	0
				113	0			3020	0											4.51098	0			3020	0							3020	0							3020	0							3020	0
				113	0.02			3020	0											4.51098	1			3020	0							3020	0							3020	0							3020	0
				113.5	0.02			3020	0											4.53094	1			3020	0							3020	0							3020	0							3020	0
				113.5	0			3040	0											4.53094	0			3040	0							3040	0							3040	0							3040	0
				114	0			3040	0											4.5509	0			3040	0							3040	0							3040	0							3040	0
				114	0.02			3040	0											4.5509	1			3040	0							3040	0							3040	0							3040	0
				114.5	0.02			3060	0											4.57086	1			3060	0							3060	0							3060	0							3060	0
				114.5	0			3060	0											4.57086	0			3060	0							3060	0							3060	0							3060	0
				115	0			3060	0											4.59082	0			3060	0							3060	0							3060	0							3060	0
				115	0.02			3080	0											4.59082	1			3080	0							3080	0							3080	0							3080	0
				115.5	0.02			3080	0											4.61078	1			3080	0							3080	0							3080	0							3080	0
				115.5	0			3080	0											4.61078	0			3080	0							3080	0							3080	0							3080	0
				116	0			3100	0											4.63074	0			3100	0							3100	0							3100	0							3100	0
				116	0.02			3100	0											4.63074	1			3100	0							3100	0							3100	0							3100	0
				116.5	0.02			3100	0											4.6507	1			3100	0							3100	0							3100	0							3100	0
				116.5	0			3120	0											4.6507	0			3120	0							3120	0							3120	0							3120	0
				117	0			3120	0											4.67066	0			3120	0							3120	0							3120	0							3120	0
				117	0.02			3120	0											4.67066	1			3120	0							3120	0							3120	0							3120	0
				117.5	0.02			3140	0											4.69062	1			3140	0							3140	0							3140	0							3140	0
				117.5	0			3140	0											4.69062	0			3140	0							3140	0							3140	0							3140	0
				118	0			3140	0											4.71058	0			3140	0							3140	0							3140	0							3140	0
				118	0.02			3160	0											4.71058	1			3160	0							3160	0							3160	0							3160	0
				118.5	0.02			3160	0											4.73054	1			3160	0							3160	0							3160	0							3160	0
				118.5	0			3160	0											4.73054	0			3160	0							3160	0							3160	0							3160	0
				119	0			3180	0											4.7505	0			3180	0							3180	0							3180	0							3180	0
				119	0.02			3180	0											4.7505	1			3180	0							3180	0							3180	0							3180	0
				119.5	0.02			3180	0											4.77046	1			3180	0							3180	0							3180	0							3180	0
				119.5	0			3200	0											4.77046	0			3200	0							3200	0							3200	0							3200	0
				120	0			3200	0											4.79042	0			3200	0							3200	0							3200	0							3200	0
				120	0.02			3200	0											4.79042	1			3200	0							3200	0							3200	0							3200	0
				120.5	0.02			3220	0											4.81038	1			3220	0							3220	0							3220	0							3220	0
				120.5	0			3220	0											4.81038	0			3220	0							3220	0							3220	0							3220	0
				121	0			3220	0											4.83034	0			3220	0							3220	0							3220	0							3220	0
				121	0.02			3240	0											4.83034	1			3240	0							3240	0							3240	0							3240	0
				121.5	0.02			3240	0											4.8503	1			3240	0							3240	0							3240	0							3240	0
				121.5	0			3240	0											4.8503	0			3240	0							3240	0							3240	0							3240	0
				122	0			3260	0											4.87026	0			3260	0							3260	0							3260	0							3260	0
				122	0.02			3260	0											4.87026	1			3260	0							3260	0							3260	0							3260	0
				122.5	0.02			3260	0											4.89022	1			3260	0							3260	0							3260	0							3260	0
				122.5	0			3280	0											4.89022	0			3280	0							3280	0							3280	0							3280	0
				123	0			3280	0											4.91018	0			3280	0							3280	0							3280	0							3280	0
				123	0.02			3280	0											4.91018	1			3280	0							3280	0							3280	0							3280	0
				123.5	0.02			3300	0											4.93014	1			3300	0							3300	0							3300	0							3300	0
				123.5	0			3300	0											4.93014	0			3300	0							3300	0							3300	0							3300	0
				124	0			3300	0											4.9501	0			3300	0							3300	0							3300	0							3300	0
				124	0.02			3320	0											4.9501	1			3320	0							3320	0							3320	0							3320	0
				124.5	0.02			3320	0											4.97006	1			3320	0							3320	0							3320	0							3320	0
				124.5	0			3320	0											4.97006	0			3320	0							3320	0							3320	0							3320	0
				125	0			3340	0											4.99002	0			3340	0							3340	0							3340	0							3340	0
				125	0.02			3340	0											4.99002	1			3340	0							3340	0							3340	0							3340	0
				125.5	0.02			3340	0											5.00998	1			3340	0							3340	0							3340	0							3340	0
				125.5	0			3360	0											5.00998	0			3360	0							3360	0							3360	0							3360	0
				126	0			3360	0											5.02994	0			3360	0							3360	0							3360	0							3360	0
				126	0.02			3360	0											5.02994	1			3360	0							3360	0							3360	0							3360	0
				126.5	0.02			3380	0											5.0499	1			3380	0							3380	0							3380	0							3380	0
				126.5	0			3380	0											5.0499	0			3380	0							3380	0							3380	0							3380	0
				127	0			3380	0											5.06986	0			3380	0							3380	0							3380	0							3380	0
				127	0.02			3400	0											5.06986	1			3400	0							3400	0							3400	0							3400	0
				127.5	0.02			3400	0											5.08982	1			3400	0							3400	0							3400	0							3400	0
				127.5	0			3400	0											5.08982	0			3400	0							3400	0							3400	0							3400	0
				128	0			3420	0											5.10978	0			3420	0							3420	0							3420	0							3420	0
				128	0.02			3420	0											5.10978	1			3420	0							3420	0							3420	0							3420	0
				128.5	0.02			3420	0											5.12974	1			3420	0							3420	0							3420	0							3420	0
				128.5	0			3440	0											5.12974	0			3440	0							3440	0							3440	0							3440	0
				129	0			3440	0											5.1497	0			3440	0							3440	0							3440	0							3440	0
				129	0.02			3440	0											5.1497	1			3440	0							3440	0							3440	0							3440	0
				129.5	0.02			3460	0											5.16966	1			3460	0							3460	0							3460	0							3460	0
				129.5	0			3460	0											5.16966	0			3460	0							3460	0							3460	0							3460	0
				130	0			3460	0											5.18962	0			3460	0							3460	0							3460	0							3460	0
				130	0.02			3480	0											5.18962	1			3480	0							3480	0							3480	0							3480	0
				130.5	0.02			3480	0											5.20958	1			3480	0							3480	0							3480	0							3480	0
				130.5	0			3480	0											5.20958	0			3480	0							3480	0							3480	0							3480	0
				131	0			3500	0											5.22954	0			3500	0							3500	0							3500	0							3500	0
				131	0.02			3500	0											5.22954	1			3500	0							3500	0							3500	0							3500	0
				131.5	0.02			3500	0											5.2495	1			3500	0							3500	0							3500	0							3500	0
				131.5	0			3520	0											5.2495	0			3520	0							3520	0							3520	0							3520	0
				132	0			3520	0											5.26946	0			3520	0							3520	0							3520	0							3520	0
				132	0.02			3520	0											5.26946	1			3520	0							3520	0							3520	0							3520	0
				132.5	0.02			3540	0											5.28942	1			3540	0							3540	0							3540	0							3540	0
				132.5	0			3540	0											5.28942	0			3540	0							3540	0							3540	0							3540	0
				133	0			3540	0											5.30938	0			3540	0							3540	0							3540	0							3540	0
				133	0.02			3560	0											5.30938	1			3560	0							3560	0							3560	0							3560	0
				133.5	0.02			3560	0											5.32934	1			3560	0							3560	0							3560	0							3560	0
				133.5	0			3560	0											5.32934	0			3560	0							3560	0							3560	0							3560	0
				134	0			3580	0											5.3493	0			3580	0							3580	0							3580	0							3580	0
				134	0.02			3580	0											5.3493	1			3580	0							3580	0							3580	0							3580	0
				134.5	0.02			3580	0											5.36926	1			3580	0							3580	0							3580	0							3580	0
				134.5	0			3600	0											5.36926	0			3600	0							3600	0							3600	0							3600	0
				135	0			3600	0											5.38922	0			3600	0							3600	0							3600	0							3600	0
				135	0.02			3600	0											5.38922	1			3600	0							3600	0							3600	0							3600	0
				135.5	0.02			3620	0											5.40918	1			3620	0							3620	0							3620	0							3620	0
				135.5	0			3620	0											5.40918	0			3620	0							3620	0							3620	0							3620	0
				136	0			3620	0											5.42914	0			3620	0							3620	0							3620	0							3620	0
				136	0.02			3640	0											5.42914	1			3640	0							3640	0							3640	0							3640	0
				136.5	0.02			3640	0											5.4491	1			3640	0							3640	0							3640	0							3640	0
				136.5	0			3640	0											5.4491	0			3640	0							3640	0							3640	0							3640	0
				137	0			3660	0											5.46906	0			3660	0							3660	0							3660	0							3660	0
				137	0.02			3660	0											5.46906	1			3660	0							3660	0							3660	0							3660	0
				137.5	0.02			3660	0											5.48902	1			3660	0							3660	0							3660	0							3660	0
				137.5	0			3680	0											5.48902	0			3680	0							3680	0							3680	0							3680	0
				138	0			3680	0											5.50898	0			3680	0							3680	0							3680	0							3680	0
				138	0.02			3680	0											5.50898	1			3680	0							3680	0							3680	0							3680	0
				138.5	0.02			3700	0											5.52894	1			3700	0							3700	0							3700	0							3700	0
				138.5	0			3700	0											5.52894	0			3700	0							3700	0							3700	0							3700	0
				139	0			3700	0											5.5489	0			3700	0							3700	0							3700	0							3700	0
				139	0.02			3720	0											5.5489	1			3720	0							3720	0							3720	0							3720	0
				139.5	0.02			3720	0											5.56886	1			3720	0							3720	0							3720	0							3720	0
				139.5	0			3720	0											5.56886	0			3720	0							3720	0							3720	0							3720	0
				140	0			3740	0											5.58882	0			3740	0							3740	0							3740	0							3740	0
				140	0.02			3740	0											5.58882	1			3740	0							3740	0							3740	0							3740	0
				140.5	0.02			3740	0											5.60878	1			3740	0							3740	0							3740	0							3740	0
				140.5	0			3760	0											5.60878	0			3760	0							3760	0							3760	0							3760	0
				141	0			3760	0											5.62874	0			3760	0							3760	0							3760	0							3760	0
				141	0.02			3760	0											5.62874	1			3760	0							3760	0							3760	0							3760	0
				141.5	0.02			3780	0											5.6487	1			3780	0							3780	0							3780	0							3780	0
				141.5	0			3780	0											5.6487	0			3780	0							3780	0							3780	0							3780	0
				142	0			3780	0											5.66866	0			3780	0							3780	0							3780	0							3780	0
				142	0.02			3800	0											5.66866	1			3800	0							3800	0							3800	0							3800	0
				142.5	0.02			3800	0											5.68862	1			3800	0							3800	0							3800	0							3800	0
				142.5	0			3800	0											5.68862	0			3800	0							3800	0							3800	0							3800	0
				143	0			3820	0											5.70858	0			3820	0							3820	0							3820	0							3820	0
				143	0.02			3820	0											5.70858	1			3820	0							3820	0							3820	0							3820	0
				143.5	0.02			3820	0											5.72854	1			3820	0							3820	0							3820	0							3820	0
				143.5	0			3840	0											5.72854	0			3840	0							3840	0							3840	0							3840	0
				144	0			3840	0											5.7485	0			3840	0							3840	0							3840	0							3840	0
				144	0.02			3840	0											5.7485	1			3840	0							3840	0							3840	0							3840	0
				144.5	0.02			3860	0											5.76846	1			3860	0							3860	0							3860	0							3860	0
				144.5	0			3860	0											5.76846	0			3860	0							3860	0							3860	0							3860	0
				145	0			3860	0											5.78842	0			3860	0							3860	0							3860	0							3860	0
				145	0.02			3880	0											5.78842	1			3880	0							3880	0							3880	0							3880	0
				145.5	0.02			3880	0											5.80838	1			3880	0							3880	0							3880	0							3880	0
				145.5	0			3880	0											5.80838	0			3880	0							3880	0							3880	0							3880	0
				146	0			3900	0											5.82834	0			3900	0							3900	0							3900	0							3900	0
				146	0.02			3900	0											5.82834	1			3900	0							3900	0							3900	0							3900	0
				146.5	0.02			3900	0											5.8483	1			3900	0							3900	0							3900	0							3900	0
				146.5	0			3920	0											5.8483	0			3920	0							3920	0							3920	0							3920	0
				147	0			3920	0											5.86826	0			3920	0							3920	0							3920	0							3920	0
				147	0.02			3920	0											5.86826	1			3920	0							3920	0							3920	0							3920	0
				147.5	0.02			3940	0											5.88822	1			3940	0							3940	0							3940	0							3940	0
				147.5	0			3940	0											5.88822	0			3940	0							3940	0							3940	0							3940	0
				148	0			3940	0											5.90818	0			3940	0							3940	0							3940	0							3940	0
				148	0.02			3960	0											5.90818	1			3960	0							3960	0							3960	0							3960	0
				148.5	0.02			3960	0											5.92814	1			3960	0							3960	0							3960	0							3960	0
				148.5	0			3960	0											5.92814	0			3960	0							3960	0							3960	0							3960	0
				149	0			3980	0											5.9481	0			3980	0							3980	0							3980	0							3980	0
				149	0.02			3980	0											5.9481	1			3980	0							3980	0							3980	0							3980	0
				149.5	0.02			3980	0											5.96806	1			3980	0							3980	0							3980	0							3980	0
				149.5	0			4000	0											5.96806	0			4000	0							4000	0							4000	0							4000	0
				150	0			4000	0											5.98802	0			4000	0							4000	0							4000	0							4000	0
				150	0.02			4000	0											5.98802	1			4000	0							4000	0							4000	0							4000	0
				150.5	0.02			4020	0											6.00798	1			4020	0							4020	0							4020	0							4020	0
				150.5	0			4020	0											6.00798	0			4020	0							4020	0							4020	0							4020	0
				151	0			4020	0											6.02794	0			4020	0							4020	0							4020	0							4020	0
				151	0.02			4040	0											6.02794	1			4040	0							4040	0							4040	0							4040	0
				151.5	0.02			4040	0											6.0479	1			4040	0							4040	0							4040	0							4040	0
				151.5	0			4040	0											6.0479	0			4040	0							4040	0							4040	0							4040	0
				152	0			4060	0											6.06786	0			4060	0							4060	0							4060	0							4060	0
				152	0.02			4060	0											6.06786	1			4060	0							4060	0							4060	0							4060	0
				152.5	0.02			4060	0											6.08782	1			4060	0							4060	0							4060	0							4060	0
				152.5	0			4080	0											6.08782	0			4080	0							4080	0							4080	0							4080	0
				153	0			4080	0											6.10778	0			4080	0							4080	0							4080	0							4080	0
				153	0.02			4080	0											6.10778	1			4080	0							4080	0							4080	0							4080	0
				153.5	0.02			4100	0											6.12774	1			4100	0							4100	0							4100	0							4100	0
				153.5	0			4100	0											6.12774	0			4100	0							4100	0							4100	0							4100	0
				154	0			4100	0											6.1477	0			4100	0							4100	0							4100	0							4100	0
				154	0.02			4120	0											6.1477	1			4120	0							4120	0							4120	0							4120	0
				154.5	0.02			4120	0											6.16766	1			4120	0							4120	0							4120	0							4120	0
				154.5	0			4120	0											6.16766	0			4120	0							4120	0							4120	0							4120	0
				155	0			4140	0											6.18762	0			4140	0							4140	0							4140	0							4140	0
				155	0.02			4140	0											6.18762	1			4140	0							4140	0							4140	0							4140	0
				155.5	0.02			4140	0											6.20758	1			4140	0							4140	0							4140	0							4140	0
				155.5	0			4160	0											6.20758	0			4160	0							4160	0							4160	0							4160	0
				156	0			4160	0											6.22754	0			4160	0							4160	0							4160	0							4160	0
				156	0.02			4160	0											6.22754	1			4160	0							4160	0							4160	0							4160	0
				156.5	0.02			4180	0											6.2475	1			4180	0							4180	0							4180	0							4180	0
				156.5	0			4180	0											6.2475	0			4180	0							4180	0							4180	0							4180	0
				157	0			4180	0											6.26747	0			4180	0							4180	0							4180	0							4180	0
				157	0.02			4200	0											6.26747	1			4200	0							4200	0							4200	0							4200	0
				157.5	0.02			4200	0											6.28743	1			4200	0							4200	0							4200	0							4200	0
				157.5	0			4200	0											6.28743	0			4200	0							4200	0							4200	0							4200	0
				158	0			4220	0											6.30739	0			4220	0							4220	0							4220	0							4220	0
				158	0.02			4220	0											6.30739	1			4220	0							4220	0							4220	0							4220	0
				158.5	0.02			4220	0											6.32735	1			4220	0							4220	0							4220	0							4220	0
				158.5	0			4240	0											6.32735	0			4240	0							4240	0							4240	0							4240	0
				159	0			4240	0											6.34731	0			4240	0							4240	0							4240	0							4240	0
				159	0.02			4240	0											6.34731	1			4240	0							4240	0							4240	0							4240	0
				159.5	0.02			4260	0											6.36727	1			4260	0							4260	0							4260	0							4260	0
				159.5	0			4260	0											6.36727	0			4260	0							4260	0							4260	0							4260	0
				160	0			4260	0											6.38723	0			4260	0							4260	0							4260	0							4260	0
				160	0.02			4280	0											6.38723	1			4280	0							4280	0							4280	0							4280	0
				160.5	0.02			4280	0											6.40719	1			4280	0							4280	0							4280	0							4280	0
				160.5	0			4280	0											6.40719	0			4280	0							4280	0							4280	0							4280	0
				161	0			4300	0											6.42715	0			4300	0							4300	0							4300	0							4300	0
				161	0.02			4300	0											6.42715	1			4300	0							4300	0							4300	0							4300	0
				161.5	0.02			4300	0											6.44711	1			4300	0							4300	0							4300	0							4300	0
				161.5	0			4320	0											6.44711	0			4320	0							4320	0							4320	0							4320	0
				162	0			4320	0											6.46707	0			4320	0							4320	0							4320	0							4320	0
				162	0.02			4320	0											6.46707	1			4320	0							4320	0							4320	0							4320	0
				162.5	0.02			4340	0											6.48703	1			4340	0							4340	0							4340	0							4340	0
				162.5	0			4340	0											6.48703	0			4340	0							4340	0							4340	0							4340	0
				163	0			4340	0											6.50699	0			4340	0							4340	0							4340	0							4340	0
				163	0.02			4360	0											6.50699	1			4360	0							4360	0							4360	0							4360	0
				163.5	0.02			4360	0											6.52695	1			4360	0							4360	0							4360	0							4360	0
				163.5	0			4360	0											6.52695	0			4360	0							4360	0							4360	0							4360	0
				164	0			4380	0											6.54691	0			4380	0							4380	0							4380	0							4380	0
				164	0.02			4380	0											6.54691	1			4380	0							4380	0							4380	0							4380	0
				164.5	0.02			4380	0											6.56687	1			4380	0							4380	0							4380	0							4380	0
				164.5	0			4400	0											6.56687	0			4400	0							4400	0							4400	0							4400	0
				165	0			4400	0											6.58683	0			4400	0							4400	0							4400	0							4400	0
				165	0.02			4400	0											6.58683	1			4400	0							4400	0							4400	0							4400	0
				165.5	0.02			4420	0											6.60679	1			4420	0							4420	0							4420	0							4420	0
				165.5	0			4420	0											6.60679	0			4420	0							4420	0							4420	0							4420	0
				166	0			4420	0											6.62675	0			4420	0							4420	0							4420	0							4420	0
				166	0.02			4440	0											6.62675	1			4440	0							4440	0							4440	0							4440	0
				166.5	0.02			4440	0											6.64671	1			4440	0							4440	0							4440	0							4440	0
				166.5	0			4440	0											6.64671	0			4440	0							4440	0							4440	0							4440	0
				167	0			4460	0											6.66667	0			4460	0							4460	0							4460	0							4460	0
				167	0.02			4460	0											6.66667	1			4460	0							4460	0							4460	0							4460	0
				167.5	0.02			4460	0											6.68663	1			4460	0							4460	0							4460	0							4460	0
				167.5	0			4480	0											6.68663	0			4480	0							4480	0							4480	0							4480	0
				168	0			4480	0											6.70659	0			4480	0							4480	0							4480	0							4480	0
				168	0.02			4480	0											6.70659	1			4480	0							4480	0							4480	0							4480	0
				168.5	0.02			4500	0											6.72655	1			4500	0							4500	0							4500	0							4500	0
				168.5	0			4500	0											6.72655	0			4500	0							4500	0							4500	0							4500	0
				169	0			4500	0											6.74651	0			4500	0							4500	0							4500	0							4500	0
				169	0.02			4520	0											6.74651	1			4520	0							4520	0							4520	0							4520	0
				169.5	0.02			4520	0											6.76647	1			4520	0							4520	0							4520	0							4520	0
				169.5	0			4520	0											6.76647	0			4520	0							4520	0							4520	0							4520	0
				170	0			4540	0											6.78643	0			4540	0							4540	0							4540	0							4540	0
				170	0.02			4540	0											6.78643	1			4540	0							4540	0							4540	0							4540	0
				170.5	0.02			4540	0											6.80639	1			4540	0							4540	0							4540	0							4540	0
				170.5	0			4560	0											6.80639	0			4560	0							4560	0							4560	0							4560	0
				171	0			4560	0											6.82635	0			4560	0							4560	0							4560	0							4560	0
				171	0.02			4560	0											6.82635	1			4560	0							4560	0							4560	0							4560	0
				171.5	0.02			4580	0											6.84631	1			4580	0							4580	0							4580	0							4580	0
				171.5	0			4580	0											6.84631	0			4580	0							4580	0							4580	0							4580	0
				172	0			4580	0											6.86627	0			4580	0							4580	0							4580	0							4580	0
				172	0.02			4600	0											6.86627	1			4600	0							4600	0							4600	0							4600	0
				172.5	0.02			4600	0											6.88623	1			4600	0							4600	0							4600	0							4600	0
				172.5	0			4600	0											6.88623	0			4600	0							4600	0							4600	0							4600	0
				173	0			4620	0											6.90619	0			4620	0							4620	0							4620	0							4620	0
				173	0.02			4620	0											6.90619	1			4620	0							4620	0							4620	0							4620	0
				173.5	0.02			4620	0											6.92615	1			4620	0							4620	0							4620	0							4620	0
				173.5	0			4640	0											6.92615	0			4640	0							4640	0							4640	0							4640	0
				174	0			4640	0											6.94611	0			4640	0							4640	0							4640	0							4640	0
				174	0.02			4640	0											6.94611	1			4640	0							4640	0							4640	0							4640	0
				174.5	0.02			4660	0											6.96607	1			4660	0							4660	0							4660	0							4660	0
				174.5	0			4660	0											6.96607	0			4660	0							4660	0							4660	0							4660	0
				175	0			4660	0											6.98603	0			4660	0							4660	0							4660	0							4660	0
				175	0.02			4680	0											6.98603	1			4680	0							4680	0							4680	0							4680	0
				175.5	0.02			4680	0											7.00599	1			4680	0							4680	0							4680	0							4680	0
				175.5	0			4680	0											7.00599	0			4680	0							4680	0							4680	0							4680	0
				176	0			4700	0											7.02595	0			4700	0							4700	0							4700	0							4700	0
				176	0.02			4700	0											7.02595	1			4700	0							4700	0							4700	0							4700	0
				176.5	0.02			4700	0											7.04591	1			4700	0							4700	0							4700	0							4700	0
				176.5	0			4720	0											7.04591	0			4720	0							4720	0							4720	0							4720	0
				177	0			4720	0											7.06587	0			4720	0							4720	0							4720	0							4720	0
				177	0.02			4720	0											7.06587	1			4720	0							4720	0							4720	0							4720	0
				177.5	0.02			4740	0											7.08583	1			4740	0							4740	0							4740	0							4740	0
				177.5	0			4740	0											7.08583	0			4740	0							4740	0							4740	0							4740	0
				178	0			4740	0											7.10579	0			4740	0							4740	0							4740	0							4740	0
				178	0.02			4760	0											7.10579	1			4760	0							4760	0							4760	0							4760	0
				178.5	0.02			4760	0											7.12575	1			4760	0							4760	0							4760	0							4760	0
				178.5	0			4760	0											7.12575	0			4760	0							4760	0							4760	0							4760	0
				179	0			4780	0											7.14571	0			4780	0							4780	0							4780	0							4780	0
				179	0.02			4780	0											7.14571	1			4780	0							4780	0							4780	0							4780	0
				179.5	0.02			4780	0											7.16567	1			4780	0							4780	0							4780	0							4780	0
				179.5	0			4800	0											7.16567	0			4800	0							4800	0							4800	0							4800	0
				180	0			4800	0											7.18563	0			4800	0							4800	0							4800	0							4800	0
				180	0.02			4800	0											7.18563	1			4800	0							4800	0							4800	0							4800	0
				180.5	0.02			4820	0											7.20559	1			4820	0							4820	0							4820	0							4820	0
				180.5	0			4820	0											7.20559	0			4820	0							4820	0							4820	0							4820	0
				181	0			4820	0											7.22555	0			4820	0							4820	0							4820	0							4820	0
				181	0.02			4840	0											7.22555	1			4840	0							4840	0							4840	0							4840	0
				181.5	0.02			4840	0											7.24551	1			4840	0							4840	0							4840	0							4840	0
				181.5	0			4840	0											7.24551	0			4840	0							4840	0							4840	0							4840	0
				182	0			4860	0											7.26547	0			4860	0							4860	0							4860	0							4860	0
				182	0.02			4860	0											7.26547	1			4860	0							4860	0							4860	0							4860	0
				182.5	0.02			4860	0											7.28543	1			4860	0							4860	0							4860	0							4860	0
				182.5	0			4880	0											7.28543	0			4880	0							4880	0							4880	0							4880	0
				183	0			4880	0											7.30539	0			4880	0							4880	0							4880	0							4880	0
				183	0.02			4880	0											7.30539	1			4880	0							4880	0							4880	0							4880	0
				183.5	0.02			4900	0											7.32535	1			4900	0							4900	0							4900	0							4900	0
				183.5	0			4900	0											7.32535	0			4900	0							4900	0							4900	0							4900	0
				184	0			4900	0											7.34531	0			4900	0							4900	0							4900	0							4900	0
				184	0.02			4920	0											7.34531	1			4920	0							4920	0							4920	0							4920	0
				184.5	0.02			4920	0											7.36527	1			4920	0							4920	0							4920	0							4920	0
				184.5	0			4920	0											7.36527	0			4920	0							4920	0							4920	0							4920	0
				185	0			4940	0											7.38523	0			4940	0							4940	0							4940	0							4940	0
				185	0.02			4940	0											7.38523	1			4940	0							4940	0							4940	0							4940	0
				185.5	0.02			4940	0											7.40519	1			4940	0							4940	0							4940	0							4940	0
				185.5	0			4960	0											7.40519	0			4960	0							4960	0							4960	0							4960	0
				186	0			4960	0											7.42515	0			4960	0							4960	0							4960	0							4960	0
				186	0.02			4960	0											7.42515	1			4960	0							4960	0							4960	0							4960	0
				186.5	0.02			4980	0											7.44511	1			4980	0							4980	0							4980	0							4980	0
				186.5	0			4980	0											7.44511	0			4980	0							4980	0							4980	0							4980	0
				187	0			4980	0											7.46507	0			4980	0							4980	0							4980	0							4980	0
				187	0.02			5000	0											7.46507	1			5000	0							5000	0							5000	0							5000	0
				187.5	0.02			5000	0											7.48503	1			5000	0							5000	0							5000	0							5000	0
				187.5	0			5000	0											7.48503	0			5000	0							5000	0							5000	0							5000	0
				188	0			5020	0											7.50499	0			5020	0							5020	0							5020	0							5020	0
				188	0.02			5020	0											7.50499	1			5020	0							5020	0							5020	0							5020	0
				188.5	0.02			5020	0											7.52495	1			5020	0							5020	0							5020	0							5020	0
				188.5	0			5040	0											7.52495	0			5040	0							5040	0							5040	0							5040	0
				189	0			5040	0											7.54491	0			5040	0							5040	0							5040	0							5040	0
				189	0.02			5040	0											7.54491	1			5040	0							5040	0							5040	0							5040	0
				189.5	0.02			5060	0											7.56487	1			5060	0							5060	0							5060	0							5060	0
				189.5	0			5060	0											7.56487	0			5060	0							5060	0							5060	0							5060	0
				190	0			5060	0											7.58483	0			5060	0							5060	0							5060	0							5060	0
				190	0.02			5080	0											7.58483	1			5080	0							5080	0							5080	0							5080	0
				190.5	0.02			5080	0											7.60479	1			5080	0							5080	0							5080	0							5080	0
				190.5	0			5080	0											7.60479	0			5080	0							5080	0							5080	0							5080	0
				191	0			5100	0											7.62475	0			5100	0							5100	0							5100	0							5100	0
				191	0.02			5100	0											7.62475	1			5100	0							5100	0							5100	0							5100	0
				191.5	0.02			5100	0											7.64471	1			5100	0							5100	0							5100	0							5100	0
				191.5	0			5120	0											7.64471	0			5120	0							5120	0							5120	0							5120	0
				192	0			5120	0											7.66467	0			5120	0							5120	0							5120	0							5120	0
				192	0.02			5120	0											7.66467	1			5120	0							5120	0							5120	0							5120	0
				192.5	0.02			5140	0											7.68463	1			5140	0							5140	0							5140	0							5140	0
				192.5	0			5140	0											7.68463	0			5140	0							5140	0							5140	0							5140	0
				193	0			5140	0											7.70459	0			5140	0							5140	0							5140	0							5140	0
				193	0.02			5160	0											7.70459	1			5160	0							5160	0							5160	0							5160	0
				193.5	0.02			5160	0											7.72455	1			5160	0							5160	0							5160	0							5160	0
				193.5	0			5160	0											7.72455	0			5160	0							5160	0							5160	0							5160	0
				194	0			5180	0											7.74451	0			5180	0							5180	0							5180	0							5180	0
				194	0.02			5180	0											7.74451	1			5180	0							5180	0							5180	0							5180	0
				194.5	0.02			5180	0											7.76447	1			5180	0							5180	0							5180	0							5180	0
				194.5	0			5200	0											7.76447	0			5200	0							5200	0							5200	0							5200	0
				195	0			5200	0											7.78443	0			5200	0							5200	0							5200	0							5200	0
				195	0.02			5200	0											7.78443	1			5200	0							5200	0							5200	0							5200	0
				195.5	0.02			5220	0											7.80439	1			5220	0							5220	0							5220	0							5220	0
				195.5	0			5220	0											7.80439	0			5220	0							5220	0							5220	0							5220	0
				196	0			5220	0											7.82435	0			5220	0							5220	0							5220	0							5220	0
				196	0.02			5240	0											7.82435	1			5240	0							5240	0							5240	0							5240	0
				196.5	0.02			5240	0											7.84431	1			5240	0							5240	0							5240	0							5240	0
				196.5	0			5240	0											7.84431	0			5240	0							5240	0							5240	0							5240	0
				197	0			5260	0											7.86427	0			5260	0							5260	0							5260	0							5260	0
				197	0.02			5260	0											7.86427	1			5260	0							5260	0							5260	0							5260	0
				197.5	0.02			5260	0											7.88423	1			5260	0							5260	0							5260	0							5260	0
				197.5	0			5280	0											7.88423	0			5280	0							5280	0							5280	0							5280	0
				198	0			5280	0											7.90419	0			5280	0							5280	0							5280	0							5280	0
				198	0.02			5280	0											7.90419	1			5280	0							5280	0							5280	0							5280	0
				198.5	0.02			5300	0											7.92415	1			5300	0							5300	0							5300	0							5300	0
				198.5	0			5300	0											7.92415	0			5300	0							5300	0							5300	0							5300	0
				199	0			5300	0											7.94411	0			5300	0							5300	0							5300	0							5300	0
				199	0.02			5320	0											7.94411	1			5320	0							5320	0							5320	0							5320	0
				199.5	0.02			5320	0											7.96407	1			5320	0							5320	0							5320	0							5320	0
				199.5	0			5320	0											7.96407	0			5320	0							5320	0							5320	0							5320	0
				200	0			5340	0											7.98403	0			5340	0							5340	0							5340	0							5340	0
				200	0.02			5340	0											7.98403	1			5340	0							5340	0							5340	0							5340	0
				200.5	0.02			5340	0											8.00399	1			5340	0							5340	0							5340	0							5340	0
				200.5	0			5360	0											8.00399	0			5360	0							5360	0							5360	0							5360	0
				201	0			5360	0											8.02395	0			5360	0							5360	0							5360	0							5360	0
				201	0.02			5360	0											8.02395	1			5360	0							5360	0							5360	0							5360	0
				201.5	0.02			5380	0											8.04391	1			5380	0							5380	0							5380	0							5380	0
				201.5	0			5380	0											8.04391	0			5380	0							5380	0							5380	0							5380	0
				202	0			5380	0											8.06387	0			5380	0							5380	0							5380	0							5380	0
				202	0.02			5400	0											8.06387	1			5400	0							5400	0							5400	0							5400	0
				202.5	0.02			5400	0											8.08383	1			5400	0							5400	0							5400	0							5400	0
				202.5	0			5400	0											8.08383	0			5400	0							5400	0.01							5400	0							5400	0
				203	0			5420	0											8.10379	0			5420	0							5420	0.01							5420	0							5420	0
				203	0.02			5420	0											8.10379	1			5420	0							5420	0							5420	0							5420	0
				203.5	0.02			5420	0											8.12375	1			5420	0							5420	0							5420	0							5420	0
				203.5	0			5440	0											8.12375	0			5440	0							5440	0							5440	0							5440	0
				204	0			5440	0											8.14371	0			5440	0							5440	0							5440	0							5440	0
				204	0.02			5440	0											8.14371	1			5440	0							5440	0							5440	0							5440	0
				204.5	0.02			5460	0											8.16367	1			5460	0							5460	0							5460	0							5460	0
				204.5	0			5460	0											8.16367	0			5460	0							5460	0							5460	0							5460	0
				205	0			5460	0											8.18363	0			5460	0							5460	0							5460	0							5460	0
				205	0.02			5480	0											8.18363	1			5480	0							5480	0							5480	0							5480	0
				205.5	0.02			5480	0											8.20359	1			5480	0							5480	0							5480	0							5480	0
				205.5	0			5480	0											8.20359	0			5480	0							5480	0							5480	0							5480	0
				206	0			5500	0											8.22355	0			5500	0							5500	0							5500	0							5500	0
				206	0.02			5500	0											8.22355	1			5500	0							5500	0							5500	0							5500	0
				206.5	0.02			5500	0											8.24351	1			5500	0							5500	0							5500	0							5500	0
				206.5	0			5520	0											8.24351	0			5520	0							5520	0							5520	0							5520	0
				207	0			5520	0											8.26347	0			5520	0							5520	0							5520	0							5520	0
				207	0.02			5520	0											8.26347	1			5520	0															5520	0							5520	0
				207.5	0.02			5540	0											8.28343	1			5540	0															5540	0							5540	0
				207.5	0			5540	0											8.28343	0			5540	0															5540	0							5540	0
				208	0			5540	0											8.30339	0			5540	0															5540	0							5540	0
				208	0.02			5560	0											8.30339	1			5560	0															5560	0							5560	0
				208.5	0.02			5560	0											8.32335	1			5560	0															5560	0							5560	0
				208.5	0			5560	0											8.32335	0			5560	0															5560	0							5560	0
				209	0			5580	0											8.34331	0			5580	0															5580	0							5580	0
				209	0.02			5580	0											8.34331	1			5580	0															5580	0							5580	0
				209.5	0.02			5580	0											8.36327	1			5580	0															5580	0							5580	0
				209.5	0			5600	0											8.36327	0			5600	0															5600	0							5600	0
				210	0			5600	0											8.38323	0			5600	0															5600	0							5600	0
				210	0.02			5600	0											8.38323	1			5600	0															5600	0							5600	0
				210.5	0.02			5620	0											8.40319	1			5620	0															5620	0							5620	0
				210.5	0			5620	0											8.40319	0			5620	0															5620	0							5620	0
				211	0			5620	0											8.42315	0			5620	0															5620	0							5620	0
				211	0.02			5640	0											8.42315	1			5640	0															5640	0							5640	0
				211.5	0.02			5640	0											8.44311	1			5640	0															5640	0							5640	0
				211.5	0			5640	0											8.44311	0			5640	0															5640	0							5640	0
				212	0			5660	0											8.46307	0			5660	0															5660	0							5660	0
				212	0.02			5660	0											8.46307	1			5660	0															5660	0							5660	0
				212.5	0.02			5660	0											8.48303	1			5660	0															5660	0							5660	0
				212.5	0			5680	0											8.48303	0			5680	0															5680	0							5680	0
				213	0			5680	0											8.50299	0			5680	0															5680	0							5680	0
				213	0.02			5680	0											8.50299	1			5680	0															5680	0							5680	0
				213.5	0.02			5700	0											8.52295	1			5700	0															5700	0							5700	0
				213.5	0			5700	0											8.52295	0			5700	0															5700	0							5700	0
				214	0			5700	0											8.54291	0			5700	0															5700	0							5700	0
				214	0.02			5720	0											8.54291	1			5720	0															5720	0							5720	0
				214.5	0.02			5720	0											8.56287	1			5720	0															5720	0							5720	0
				214.5	0			5720	0											8.56287	0			5720	0															5720	0							5720	0
				215	0			5740	0											8.58283	0			5740	0															5740	0							5740	0
				215	0.02			5740	0											8.58283	1			5740	0															5740	0							5740	0
				215.5	0.02			5740	0											8.60279	1			5740	0															5740	0							5740	0
				215.5	0			5760	0											8.60279	0			5760	0															5760	0							5760	0
				216	0			5760	0											8.62275	0			5760	0															5760	0							5760	0
				216	0.02			5760	0											8.62275	1			5760	0															5760	0							5760	0
				216.5	0.02			5780	0											8.64271	1			5780	0															5780	0							5780	0
				216.5	0			5780	0											8.64271	0			5780	0															5780	0							5780	0
				217	0			5780	0											8.66267	0			5780	0															5780	0							5780	0
				217	0.02			5800	0											8.66267	1			5800	0															5800	0							5800	0
				217.5	0.02			5800	0											8.68263	1			5800	0															5800	0							5800	0
				217.5	0			5800	0											8.68263	0			5800	0															5800	0							5800	0
				218	0			5820	0											8.70259	0			5820	0															5820	0							5820	0
				218	0.02			5820	0											8.70259	1			5820	0															5820	0							5820	0
				218.5	0.02			5820	0											8.72255	1			5820	0															5820	0							5820	0
				218.5	0			5840	0											8.72255	0			5840	0															5840	0							5840	0
				219	0			5840	0											8.74251	0			5840	0															5840	0							5840	0
				219	0.02			5840	0											8.74251	1			5840	0															5840	0							5840	0
				219.5	0.02			5860	0											8.76248	1			5860	0															5860	0							5860	0
				219.5	0			5860	0											8.76248	0			5860	0															5860	0							5860	0
				220	0			5860	0											8.78244	0			5860	0															5860	0							5860	0
				220	0.02			5880	0											8.78244	1			5880	0															5880	0							5880	0
				220.5	0.02			5880	0											8.8024	1			5880	0															5880	0							5880	0
				220.5	0			5880	0											8.8024	0			5880	0															5880	0							5880	0
				221	0			5900	0											8.82236	0			5900	0															5900	0							5900	0
				221	0.02			5900	0											8.82236	1			5900	0															5900	0							5900	0
				221.5	0.02			5900	0											8.84232	1			5900	0															5900	0							5900	0
				221.5	0			5920	0											8.84232	0			5920	0															5920	0							5920	0
				222	0			5920	0											8.86228	0			5920	0															5920	0							5920	0
				222	0.02			5920	0											8.86228	1			5920	0															5920	0							5920	0
				222.5	0.02			5940	0											8.88224	1			5940	0															5940	0							5940	0
				222.5	0			5940	0											8.88224	0			5940	0															5940	0							5940	0
				223	0			5940	0											8.9022	0			5940	0															5940	0							5940	0
				223	0.02			5960	0											8.9022	1			5960	0															5960	0							5960	0
				223.5	0.02			5960	0											8.92216	1			5960	0															5960	0							5960	0
				223.5	0			5960	0											8.92216	0			5960	0															5960	0							5960	0
				224	0			5980	0											8.94212	0			5980	0															5980	0							5980	0
				224	0.02			5980	0											8.94212	1			5980	0															5980	0							5980	0
				224.5	0.02			5980	0											8.96208	1			5980	0															5980	0							5980	0
				224.5	0			6000	0											8.96208	0			6000	0															6000	0							6000	0
				225	0			6000	0											8.98204	0			6000	0															6000	0							6000	0
				225	0.02			6000	0											8.98204	1			6000	0															6000	0							6000	0
				225.5	0.02			6020	0											9.002	1			6020	0															6020	0							6020	0
				225.5	0			6020	0											9.002	0			6020	0															6020	0							6020	0
				226	0			6020	0											9.02196	0			6020	0															6020	0							6020	0
				226	0.02			6040	0											9.02196	1			6040	0															6040	0							6040	0
				226.5	0.02			6040	0											9.04192	1			6040	0															6040	0							6040	0
				226.5	0			6040	0											9.04192	0			6040	0															6040	0							6040	0
				227	0			6060	0											9.06188	0			6060	0															6060	0							6060	0
				227	0.02			6060	0											9.06188	1			6060	0															6060	0							6060	0
				227.5	0.02			6060	0											9.08184	1			6060	0															6060	0							6060	0
				227.5	0			6080	0											9.08184	0			6080	0															6080	0							6080	0
				228	0			6080	0											9.1018	0			6080	0															6080	0							6080	0
				228	0.02			6080	0											9.1018	1			6080	0															6080	0							6080	0
				228.5	0.02			6100	0											9.12176	1			6100	0															6100	0							6100	0
				228.5	0			6100	0											9.12176	0			6100	0															6100	0							6100	0
				229	0			6100	0											9.14172	0			6100	0															6100	0							6100	0
				229	0.02			6120	0											9.14172	1			6120	0															6120	0							6120	0
				229.5	0.02			6120	0											9.16168	1			6120	0															6120	0							6120	0
				229.5	0			6120	0											9.16168	0			6120	0															6120	0							6120	0
				230	0			6140	0											9.18164	0			6140	0															6140	0							6140	0
				230	0.02			6140	0											9.18164	1			6140	0															6140	0							6140	0
				230.5	0.02			6140	0											9.2016	1			6140	0															6140	0							6140	0
				230.5	0			6160	0											9.2016	0			6160	0															6160	0							6160	0
				231	0			6160	0											9.22156	0			6160	0															6160	0							6160	0
				231	0.02			6160	0											9.22156	1			6160	0															6160	0							6160	0
				231.5	0.02			6180	0											9.24152	1			6180	0															6180	0							6180	0
				231.5	0			6180	0											9.24152	0			6180	0															6180	0							6180	0
				232	0			6180	0											9.26148	0			6180	0															6180	0							6180	0
				232	0.02			6200	0											9.26148	1			6200	0															6200	0							6200	0
				232.5	0.02			6200	0											9.28144	1			6200	0															6200	0							6200	0
				232.5	0			6200	0											9.28144	0			6200	0															6200	0							6200	0
				233	0			6220	0											9.3014	0			6220	0															6220	0							6220	0
				233	0.02			6220	0											9.3014	1			6220	0															6220	0							6220	0
				233.5	0.02			6220	0											9.32136	1			6220	0															6220	0							6220	0
				233.5	0			6240	0											9.32136	0			6240	0															6240	0							6240	0
				234	0			6240	0											9.34132	0			6240	0															6240	0							6240	0
				234	0.02			6240	0											9.34132	1			6240	0															6240	0							6240	0
				234.5	0.02			6260	0											9.36128	1			6260	0															6260	0							6260	0
				234.5	0			6260	0											9.36128	0			6260	0															6260	0							6260	0
				235	0			6260	0											9.38124	0			6260	0															6260	0							6260	0
				235	0.02			6280	0											9.38124	1			6280	0															6280	0							6280	0
				235.5	0.02			6280	0											9.4012	1			6280	0															6280	0							6280	0
				235.5	0			6280	0											9.4012	0			6280	0															6280	0							6280	0
				236	0			6300	0											9.42116	0			6300	0															6300	0							6300	0
				236	0.02			6300	0											9.42116	1			6300	0															6300	0							6300	0
				236.5	0.02			6300	0											9.44112	1			6300	0															6300	0							6300	0
				236.5	0			6320	0											9.44112	0			6320	0															6320	0							6320	0
				237	0			6320	0											9.46108	0			6320	0															6320	0							6320	0
				237	0.02			6320	0											9.46108	1			6320	0															6320	0							6320	0
				237.5	0.02			6340	0											9.48104	1			6340	0															6340	0							6340	0
				237.5	0			6340	0											9.48104	0			6340	0															6340	0							6340	0
				238	0			6340	0											9.501	0			6340	0															6340	0							6340	0
				238	0.02			6360	0											9.501	1			6360	0															6360	0							6360	0
				238.5	0.02			6360	0											9.52096	1			6360	0															6360	0							6360	0
				238.5	0			6360	0											9.52096	0			6360	0															6360	0							6360	0
				239	0			6380	0											9.54092	0			6380	0															6380	0							6380	0
				239	0.02			6380	0											9.54092	1			6380	0															6380	0							6380	0
				239.5	0.02			6380	0											9.56088	1			6380	0															6380	0							6380	0
				239.5	0			6400	0											9.56088	0			6400	0															6400	0							6400	0
				240	0			6400	0											9.58084	0			6400	0															6400	0							6400	0
				240	0.02			6400	0											9.58084	1			6400	0															6400	0							6400	0
				240.5	0.02			6420	0											9.6008	1			6420	0															6420	0							6420	0
				240.5	0			6420	0											9.6008	0			6420	0															6420	0							6420	0
				241	0			6420	0											9.62076	0			6420	0															6420	0							6420	0
				241	0.02			6440	0											9.62076	1			6440	0															6440	0							6440	0
				241.5	0.02			6440	0											9.64072	1			6440	0															6440	0							6440	0
				241.5	0			6440	0											9.64072	0			6440	0															6440	0							6440	0
				242	0			6460	0											9.66068	0			6460	0															6460	0							6460	0
				242	0.02			6460	0											9.66068	1			6460	0															6460	0							6460	0
				242.5	0.02			6460	0											9.68064	1			6460	0															6460	0							6460	0
				242.5	0			6480	0											9.68064	0			6480	0															6480	0							6480	0
				243	0			6480	0											9.7006	0			6480	0															6480	0							6480	0
				243	0.02			6480	0											9.7006	1			6480	0															6480	0							6480	0
				243.5	0.02			6500	0											9.72056	1			6500	0															6500	0							6500	0
				243.5	0			6500	0											9.72056	0			6500	0															6500	0							6500	0
				244	0			6500	0											9.74052	0			6500	0															6500	0							6500	0
				244	0.02			6520	0											9.74052	1			6520	0															6520	0							6520	0
				244.5	0.02			6520	0											9.76048	1			6520	0															6520	0							6520	0
				244.5	0			6520	0											9.76048	0			6520	0															6520	0							6520	0
				245	0			6540	0											9.78044	0			6540	0															6540	0							6540	0
				245	0.02			6540	0											9.78044	1			6540	0															6540	0							6540	0
				245.5	0.02			6540	0											9.8004	1			6540	0															6540	0							6540	0
				245.5	0			6560	0											9.8004	0			6560	0															6560	0							6560	0
				246	0			6560	0											9.82036	0			6560	0															6560	0							6560	0
				246	0.02			6560	0											9.82036	1			6560	0															6560	0							6560	0
				246.5	0.02			6580	0											9.84032	1			6580	0															6580	0							6580	0
				246.5	0			6580	0											9.84032	0			6580	0															6580	0							6580	0
				247	0			6580	0											9.86028	0			6580	0															6580	0							6580	0
				247	0.02			6600	0											9.86028	1			6600	0															6600	0							6600	0
				247.5	0.02			6600	0											9.88024	1			6600	0															6600	0							6600	0
				247.5	0			6600	0											9.88024	0			6600	0															6600	0							6600	0
				248	0			6620	0											9.9002	0			6620	0															6620	0							6620	0
				248	0.02			6620	0											9.9002	1			6620	0															6620	0							6620	0
				248.5	0.02			6620	0											9.92016	1			6620	0															6620	0							6620	0
				248.5	0			6640	0											9.92016	0			6640	0															6640	0							6640	0
				249	0			6640	0											9.94012	0			6640	0															6640	0							6640	0
				249	0.02			6640	0											9.94012	1			6640	0															6640	0							6640	0
				249.5	0.02			6660	0											9.96008	1			6660	0															6660	0							6660	0
				249.5	0			6660	0											9.96008	0			6660	0															6660	0							6660	0
				250	0			6660	0											9.98004	0			6660	0															6660	0							6660	0
				250	0.02			6680	0											9.98004	1			6680	0															6680	0							6680	0
				250.5	0.02			6680	0											10	1			6680	0															6680	0							6680	0
				250.5	0			6680	0											10	0			6680	0															6680	0							6680	0
				251	0			6700	0											10.02	0			6700	0															6700	0							6700	0
				251	0.02			6700	0											10.02	1			6700	0															6700	0							6700	0
				251.5	0.02			6700	0											10.0399	1			6700	0															6700	0							6700	0
				251.5	0			6720	0											10.0399	0			6720	0															6720	0							6720	0
				252	0			6720	0											10.0599	0			6720	0															6720	0							6720	0
				252	0.02			6720	0											10.0599	1			6720	0															6720	0							6720	0
				252.5	0.02			6740	0											10.0798	1			6740	0															6740	0							6740	0
				252.5	0			6740	0											10.0798	0			6740	0															6740	0							6740	0
				253	0			6740	0											10.0998	0			6740	0															6740	0							6740	0
				253	0.02			6760	0											10.0998	1			6760	0															6760	0							6760	0
				253.5	0.02			6760	0											10.1198	1			6760	0															6760	0							6760	0
				253.5	0			6760	0											10.1198	0			6760	0															6760	0							6760	0
				254	0			6780	0											10.1397	0			6780	0															6780	0							6780	0
				254	0.02			6780	0											10.1397	1			6780	0															6780	0							6780	0
				254.5	0.02			6780	0											10.1597	1			6780	0															6780	0							6780	0
				254.5	0			6800	0											10.1597	0			6800	0															6800	0							6800	0
				255	0			6800	0											10.1796	0			6800	0															6800	0							6800	0
				255	0.02			6800	0											10.1796	1			6800	0															6800	0							6800	0
				255.5	0.02			6820	0											10.1996	1			6820	0															6820	0							6820	0
				255.5	0			6820	0											10.1996	0			6820	0															6820	0							6820	0
				256	0			6820	0											10.2196	0			6820	0															6820	0							6820	0
				256	0.02			6840	0											10.2196	1			6840	0															6840	0							6840	0
				256.5	0.02			6840	0											10.2395	1			6840	0															6840	0							6840	0
				256.5	0			6840	0											10.2395	0			6840	0															6840	0							6840	0
				257	0			6860	0											10.2595	0			6860	0															6860	0							6860	0
				257	0.02			6860	0											10.2595	1			6860	0															6860	0							6860	0
				257.5	0.02			6860	0											10.2794	1			6860	0															6860	0.01							6860	0
				257.5	0			6880	0											10.2794	0			6880	0															6880	0.01							6880	0
				258	0			6880	0											10.2994	0			6880	0															6880	0							6880	0
				258	0.02			6880	0											10.2994	1			6880	0															6880	0							6880	0
				258.5	0.02			6900	0											10.3194	1			6900	0															6900	0							6900	0
				258.5	0			6900	0											10.3194	0			6900	0															6900	0							6900	0
				259	0			6900	0											10.3393	0			6900	0.01															6900	0							6900	0
				259	0.02			6920	0											10.3393	1			6920	0.01															6920	0							6920	0
				259.5	0.02			6920	0											10.3593	1			6920	0															6920	0							6920	0
				259.5	0			6920	0											10.3593	0			6920	0																							6920	0
				260	0			6940	0											10.3792	0			6940	0																							6940	0
				260	0.02			6940	0											10.3792	1			6940	0																							6940	0
				260.5	0.02			6940	0											10.3992	1			6940	0																							6940	0
				260.5	0			6960	0											10.3992	0			6960	0																							6960	0
				261	0			6960	0											10.4192	0			6960	0																							6960	0
				261	0.02			6960	0											10.4192	1			6960	0																							6960	0
				261.5	0.02			6980	0											10.4391	1			6980	0																							6980	0
				261.5	0			6980	0											10.4391	0			6980	0																							6980	0
				262	0			6980	0											10.4591	0			6980	0																							6980	0
				262	0.02			7000	0											10.4591	1			7000	0																							7000	0
				262.5	0.02			7000	0											10.479	1			7000	0																							7000	0
				262.5	0			7000	0											10.479	0			7000	0																							7000	0
				263	0			7020	0											10.499	0			7020	0																							7020	0
				263	0.02			7020	0											10.499	1			7020	0																							7020	0
				263.5	0.02			7020	0											10.519	1																											7020	0
				263.5	0			7040	0											10.519	0																											7040	0
				264	0			7040	0											10.5389	0																											7040	0
				264	0.02			7040	0											10.5389	1																											7040	0
				264.5	0.02			7060	0											10.5589	1																											7060	0
				264.5	0			7060	0											10.5589	0																											7060	0
				265	0			7060	0											10.5788	0																											7060	0
				265	0.02			7080	0											10.5788	1																											7080	0
				265.5	0.02			7080	0											10.5988	1																											7080	0
				265.5	0			7080	0											10.5988	0																											7080	0
				266	0			7100	0											10.6188	0																											7100	0
				266	0.02			7100	0											10.6188	1																											7100	0
				266.5	0.02			7100	0											10.6387	1																											7100	0
				266.5	0			7120	0											10.6387	0																											7120	0
				267	0			7120	0											10.6587	0																											7120	0
				267	0.02			7120	0											10.6587	1																											7120	0
				267.5	0.02			7140	0											10.6786	1																											7140	0
				267.5	0			7140	0											10.6786	0																											7140	0
				268	0			7140	0											10.6986	0																											7140	0
				268	0.02			7160	0											10.6986	1																											7160	0
				268.5	0.02			7160	0											10.7186	1																											7160	0
				268.5	0			7160	0											10.7186	0																											7160	0
				269	0			7180	0											10.7385	0																											7180	0
				269	0.02			7180	0											10.7385	1																											7180	0
				269.5	0.02			7180	0											10.7585	1																											7180	0
				269.5	0			7200	0											10.7585	0																											7200	0
				270	0			7200	0											10.7784	0																											7200	0
				270	0.02			7200	0											10.7784	1																											7200	0
				270.5	0.02			7220	0											10.7984	1																											7220	0
				270.5	0			7220	0											10.7984	0																											7220	0
				271	0			7220	0											10.8184	0																											7220	0
				271	0.02			7240	0											10.8184	1																											7240	0
				271.5	0.02			7240	0											10.8383	1																											7240	0
				271.5	0			7240	0											10.8383	0																											7240	0
				272	0			7260	0											10.8583	0																											7260	0
				272	0.02			7260	0											10.8583	1																											7260	0
				272.5	0.02			7260	0											10.8782	1																											7260	0
				272.5	0			7280	0											10.8782	0																											7280	0
				273	0			7280	0											10.8982	0																											7280	0
				273	0.02			7280	0											10.8982	1																											7280	0
				273.5	0.02			7300	0											10.9182	1																											7300	0
				273.5	0			7300	0											10.9182	0																											7300	0
				274	0			7300	0											10.9381	0																											7300	0
				274	0.02			7320	0											10.9381	1																											7320	0
				274.5	0.02			7320	0											10.9581	1																											7320	0
				274.5	0			7320	0											10.9581	0																											7320	0
				275	0			7340	0											10.978	0																											7340	0
				275	0.02			7340	0											10.978	1																											7340	0
				275.5	0.02			7340	0											10.998	1																											7340	0
				275.5	0			7360	0											10.998	0																											7360	0
				276	0			7360	0											11.018	0																											7360	0
				276	0.02			7360	0											11.018	1																											7360	0
				276.5	0.02			7380	0											11.0379	1																											7380	0
				276.5	0			7380	0											11.0379	0																											7380	0
				277	0			7380	0											11.0579	0																											7380	0
				277	0.02			7400	0											11.0579	1																											7400	0
				277.5	0.02			7400	0											11.0778	1																											7400	0
				277.5	0			7400	0											11.0778	0																											7400	0
				278	0			7420	0											11.0978	0																											7420	0
				278	0.02			7420	0											11.0978	1																											7420	0
				278.5	0.02			7420	0											11.1178	1																											7420	0
				278.5	0			7440	0											11.1178	0																											7440	0
				279	0			7440	0											11.1377	0																											7440	0
				279	0.02			7440	0											11.1377	1																											7440	0
				279.5	0.02			7460	0											11.1577	1																											7460	0
				279.5	0			7460	0											11.1577	0																											7460	0
				280	0			7460	0											11.1776	0																											7460	0
				280	0.02			7480	0											11.1776	1																											7480	0
				280.5	0.02			7480	0											11.1976	1																											7480	0
				280.5	0			7480	0											11.1976	0																											7480	0
				281	0			7500	0											11.2176	0																											7500	0
				281	0.02			7500	0											11.2176	1																											7500	0
				281.5	0.02			7500	0											11.2375	1																											7500	0
				281.5	0			7520	0											11.2375	0																											7520	0
				282	0			7520	0											11.2575	0																											7520	0
				282	0.02			7520	0											11.2575	1																											7520	0
				282.5	0.02			7540	0											11.2774	1																											7540	0
				282.5	0			7540	0											11.2774	0																											7540	0
				283	0			7540	0											11.2974	0																											7540	0
				283	0.02			7560	0											11.2974	1																											7560	0
				283.5	0.02			7560	0											11.3174	1																											7560	0
				283.5	0			7560	0											11.3174	0																											7560	0
				284	0			7580	0											11.3373	0																											7580	0
				284	0.02			7580	0											11.3373	1																											7580	0
				284.5	0.02			7580	0											11.3573	1																											7580	0
				284.5	0			7600	0											11.3573	0																											7600	0
				285	0			7600	0											11.3772	0																											7600	0
				285	0.02			7600	0											11.3772	1																											7600	0
				285.5	0.02			7620	0											11.3972	1																											7620	0
				285.5	0			7620	0											11.3972	0																											7620	0
				286	0			7620	0											11.4172	0																											7620	0
				286	0.02			7640	0											11.4172	1																											7640	0
				286.5	0.02			7640	0											11.4371	1																											7640	0
				286.5	0			7640	0											11.4371	0																											7640	0
				287	0			7660	0											11.4571	0																											7660	0
				287	0.02			7660	0											11.4571	1																											7660	0
				287.5	0.02			7660	0											11.477	1																											7660	0
				287.5	0			7680	0											11.477	0																											7680	0
				288	0			7680	0											11.497	0																											7680	0
				288	0.02			7680	0											11.497	1																											7680	0
				288.5	0.02			7700	0											11.517	1																											7700	0
				288.5	0			7700	0											11.517	0																											7700	0
				289	0			7700	0											11.5369	0																											7700	0
				289	0.02			7720	0											11.5369	1																											7720	0
				289.5	0.02			7720	0											11.5569	1																											7720	0
				289.5	0			7720	0											11.5569	0																											7720	0
				290	0			7740	0											11.5768	0																											7740	0
				290	0.02			7740	0											11.5768	1																											7740	0
				290.5	0.02			7740	0											11.5968	1																											7740	0
				290.5	0			7760	0											11.5968	0																											7760	0
				291	0			7760	0											11.6168	0																											7760	0
				291	0.02			7760	0											11.6168	1																											7760	0
				291.5	0.02			7780	0											11.6367	1																											7780	0
				291.5	0			7780	0											11.6367	0																											7780	0
				292	0			7780	0											11.6567	0																											7780	0
				292	0.02			7800	0											11.6567	1																											7800	0
				292.5	0.02			7800	0											11.6766	1																											7800	0
				292.5	0			7800	0											11.6766	0																											7800	0
				293	0			7820	0											11.6966	0																											7820	0
				293	0.02			7820	0											11.6966	1																											7820	0
				293.5	0.02			7820	0											11.7166	1																											7820	0
				293.5	0			7840	0											11.7166	0																											7840	0
				294	0			7840	0											11.7365	0																											7840	0
				294	0.02			7840	0											11.7365	1																											7840	0
				294.5	0.02			7860	0											11.7565	1																											7860	0
				294.5	0			7860	0											11.7565	0																											7860	0
				295	0			7860	0.01											11.7764	0																											7860	0
				295	0.02			7880	0.01											11.7764	1																											7880	0
				295.5	0.02			7880	0											11.7964	1																											7880	0
				295.5	0			7880	0											11.7964	0																											7880	0
				296	0			7900	0											11.8164	0																											7900	0
				296	0.02			7900	0											11.8164	1																											7900	0
				296.5	0.02			7900	0											11.8363	1																											7900	0
				296.5	0			7920	0											11.8363	0																											7920	0
				297	0			7920	0											11.8563	0																											7920	0
				297	0.02															11.8563	1																											7920	0
				297.5	0.02															11.8762	1																											7940	0
				297.5	0															11.8762	0																											7940	0
				298	0															11.8962	0																											7940	0
				298	0.02															11.8962	1																											7960	0
				298.5	0.02															11.9162	1																											7960	0
				298.5	0															11.9162	0																											7960	0
				299	0															11.9361	0																											7980	0
				299	0.02															11.9361	1																											7980	0
				299.5	0.02															11.9561	1																											7980	0
				299.5	0															11.9561	0																											8000	0
				300	0															11.976	0																											8000	0
				300	0.02															11.976	1																											8000	0
				300.5	0.02															11.996	1																											8020	0
				300.5	0															11.996	0																											8020	0
				301	0															12.016	0																											8020	0
				301	0.02															12.016	1																											8040	0
				301.5	0.02															12.0359	1																											8040	0
				301.5	0															12.0359	0																											8040	0
				302	0															12.0559	0																											8060	0
				302	0.02															12.0559	1																											8060	0
				302.5	0.02															12.0758	1																											8060	0
				302.5	0															12.0758	0																											8080	0
				303	0															12.0958	0																											8080	0
				303	0.02															12.0958	1																											8080	0
				303.5	0.02															12.1158	1																											8100	0
				303.5	0															12.1158	0																											8100	0
				304	0															12.1357	0																											8100	0
				304	0.02															12.1357	1																											8120	0
				304.5	0.02															12.1557	1																											8120	0
				304.5	0															12.1557	0																											8120	0
				305	0															12.1756	0																											8140	0
				305	0.02															12.1756	1																											8140	0
				305.5	0.02															12.1956	1																											8140	0
				305.5	0															12.1956	0																											8160	0
				306	0															12.2156	0																											8160	0
				306	0.02															12.2156	1																											8160	0
				306.5	0.02															12.2355	1																											8180	0
				306.5	0															12.2355	0																											8180	0
				307	0															12.2555	0																											8180	0
				307	0.02															12.2555	1																											8200	0
				307.5	0.02															12.2754	1																											8200	0
				307.5	0															12.2754	0																											8200	0
				308	0															12.2954	0																											8220	0
				308	0.02															12.2954	1																											8220	0
				308.5	0.02															12.3154	1																											8220	0
				308.5	0															12.3154	0																											8240	0
				309	0															12.3353	0																											8240	0
				309	0.02															12.3353	1																											8240	0
				309.5	0.02															12.3553	1																											8260	0
				309.5	0															12.3553	0																											8260	0
				310	0															12.3752	0																											8260	0
				310	0.02															12.3752	1																											8280	0
				310.5	0.02															12.3952	1																											8280	0
				310.5	0															12.3952	0																											8280	0
				311	0															12.4152	0																											8300	0
				311	0.02															12.4152	1																											8300	0
				311.5	0.02															12.4351	1																											8300	0
				311.5	0															12.4351	0																											8320	0
				312	0															12.4551	0																											8320	0
				312	0.02															12.4551	1																											8320	0
				312.5	0.02															12.475	1																											8340	0
				312.5	0															12.475	0																											8340	0
				313	0															12.495	0																											8340	0
				313	0.02															12.495	1																											8360	0
				313.5	0.02															12.515	1																											8360	0
				313.5	0															12.515	0																											8360	0
				314	0															12.5349	0																											8380	0
				314	0.02															12.5349	1																											8380	0
				314.5	0.02															12.5549	1																											8380	0
				314.5	0															12.5549	0																											8400	0
				315	0															12.5749	0																											8400	0
				315	0.02															12.5749	1																											8400	0
				315.5	0.02															12.5948	1																											8420	0
				315.5	0															12.5948	0																											8420	0
				316	0															12.6148	0																											8420	0
				316	0.02															12.6148	1																											8440	0
				316.5	0.02															12.6347	1																											8440	0
				316.5	0															12.6347	0																											8440	0
				317	0															12.6547	0																											8460	0
				317	0.02															12.6547	1																											8460	0
				317.5	0.02															12.6747	1																											8460	0
				317.5	0															12.6747	0																											8480	0
				318	0															12.6946	0																											8480	0
				318	0.02															12.6946	1																											8480	0
				318.5	0.02															12.7146	1																											8500	0
				318.5	0															12.7146	0																											8500	0
				319	0															12.7345	0																											8500	0
				319	0.02															12.7345	1																											8520	0
				319.5	0.02															12.7545	1																											8520	0
				319.5	0															12.7545	0																											8520	0
				320	0															12.7745	0																											8540	0
				320	0.02															12.7745	1																											8540	0
				320.5	0.02															12.7944	1																											8540	0
				320.5	0															12.7944	0																											8560	0
				321	0															12.8144	0																											8560	0
				321	0.02															12.8144	1																											8560	0
				321.5	0.02															12.8343	1																											8580	0
				321.5	0															12.8343	0																											8580	0
				322	0															12.8543	0																											8580	0
				322	0.02															12.8543	1																											8600	0
				322.5	0.02															12.8743	1																											8600	0
				322.5	0															12.8743	0																											8600	0.01
				323	0															12.8942	0																											8620	0.01
				323	0.02															12.8942	1																											8620	0
				323.5	0.02															12.9142	1																											8620	0
				323.5	0															12.9142	0																											8640	0
				324	0															12.9341	0																											8640	0
				324	0.02															12.9341	1																											8640	0
				324.5	0.02															12.9541	1																											8660	0
				324.5	0															12.9541	0																											8660	0
				325	0															12.9741	0																											8660	0
				325	0.02															12.9741	1																											8680	0
				325.5	0.02															12.994	1																											8680	0
				325.5	0															12.994	0																											8680	0
				326	0															13.014	0																											8700	0
				326	0.02															13.014	1																											8700	0
				326.5	0.02															13.0339	1																											8700	0
				326.5	0															13.0339	0																											8720	0
				327	0															13.0539	0																											8720	0
				327	0.02															13.0539	1
				327.5	0.02															13.0739	1
				327.5	0															13.0739	0
				328	0															13.0938	0
				328	0.02															13.0938	1
				328.5	0.02															13.1138	1
				328.5	0															13.1138	0
				329	0															13.1337	0
				329	0.02															13.1337	1
				329.5	0.02															13.1537	1
				329.5	0															13.1537	0
				330	0															13.1737	0
				330	0.02															13.1737	1
				330.5	0.02															13.1936	1
				330.5	0															13.1936	0
				331	0															13.2136	0
				331	0.02															13.2136	1
				331.5	0.02															13.2335	1
				331.5	0															13.2335	0
				332	0															13.2535	0
				332	0.02															13.2535	1
				332.5	0.02															13.2735	1
				332.5	0															13.2735	0
				333	0															13.2934	0
				333	0.02															13.2934	1
				333.5	0.02															13.3134	1
				333.5	0															13.3134	0
				334	0															13.3333	0
				334	0.02															13.3333	1
				334.5	0.02															13.3533	1
				334.5	0															13.3533	0
				335	0															13.3733	0
				335	0.02															13.3733	1
				335.5	0.02															13.3932	1
				335.5	0															13.3932	0
				336	0															13.4132	0
				336	0.02															13.4132	1
				336.5	0.02															13.4331	1
				336.5	0															13.4331	0
				337	0															13.4531	0
				337	0.02															13.4531	1
				337.5	0.02															13.4731	1
				337.5	0															13.4731	0
				338	0															13.493	0
				338	0.02															13.493	1
				338.5	0.02															13.513	1
				338.5	0															13.513	0
				339	0															13.5329	0
				339	0.02															13.5329	1
				339.5	0.02															13.5529	1
				339.5	0															13.5529	0
				340	0															13.5729	0
				340	0.02															13.5729	1
				340.5	0.02															13.5928	1
				340.5	0															13.5928	0
				341	0															13.6128	0
				341	0.02															13.6128	1
				341.5	0.02															13.6327	1
				341.5	0															13.6327	0
				342	0															13.6527	0
				342	0.02															13.6527	1
				342.5	0.02															13.6727	1
				342.5	0															13.6727	0
				343	0															13.6926	0
				343	0.02															13.6926	1
				343.5	0.02															13.7126	1
				343.5	0															13.7126	0
				344	0															13.7325	0
				344	0.02															13.7325	1
				344.5	0.02															13.7525	1
				344.5	0															13.7525	0
				345	0															13.7725	0
				345	0.02															13.7725	1
				345.5	0.02															13.7924	1
				345.5	0															13.7924	0
				346	0															13.8124	0
				346	0.02															13.8124	1
				346.5	0.02															13.8323	1
				346.5	0															13.8323	0
				347	0															13.8523	0
				347	0.02															13.8523	1
				347.5	0.02															13.8723	1
				347.5	0															13.8723	0
				348	0															13.8922	0
				348	0.02															13.8922	1
				348.5	0.02															13.9122	1
				348.5	0															13.9122	0
				349	0															13.9321	0
				349	0.02															13.9321	1
				349.5	0.02															13.9521	1
				349.5	0															13.9521	0
				350	0															13.9721	0
				350	0.02															13.9721	1
				350.5	0.02															13.992	1
				350.5	0															13.992	0
				351	0															14.012	0
				351	0.02															14.012	1
				351.5	0.02															14.0319	1
				351.5	0															14.0319	0
				352	0															14.0519	0
				352	0.02															14.0519	1
				352.5	0.02															14.0719	1
				352.5	0															14.0719	0
				353	0															14.0918	0
				353	0.02															14.0918	1
				353.5	0.02															14.1118	1
				353.5	0															14.1118	0
				354	0															14.1317	0
				354	0.02															14.1317	1
				354.5	0.02															14.1517	1
				354.5	0															14.1517	0
				355	0															14.1717	0
				355	0.02															14.1717	1
				355.5	0.02															14.1916	1
				355.5	0															14.1916	0
				356	0															14.2116	0
				356	0.02															14.2116	1
				356.5	0.02															14.2315	1
				356.5	0															14.2315	0
				357	0															14.2515	0
				357	0.02															14.2515	1
				357.5	0.02															14.2715	1
				357.5	0															14.2715	0
				358	0															14.2914	0
				358	0.02															14.2914	1
				358.5	0.02															14.3114	1
				358.5	0															14.3114	0
				359	0															14.3313	0
				359	0.02															14.3313	1
				359.5	0.02															14.3513	1
				359.5	0															14.3513	0
				360	0															14.3713	0
				360	0.02															14.3713	1
				360.5	0.02															14.3912	1
				360.5	0															14.3912	0
				361	0															14.4112	0
				361	0.02															14.4112	1
				361.5	0.02															14.4311	1
				361.5	0															14.4311	0
				362	0															14.4511	0
				362	0.02															14.4511	1
				362.5	0.02															14.4711	1
				362.5	0															14.4711	0
				363	0															14.491	0
				363	0.02															14.491	1
				363.5	0.02															14.511	1
				363.5	0															14.511	0
				364	0															14.5309	0
				364	0.02															14.5309	1
				364.5	0.02															14.5509	1
				364.5	0															14.5509	0
				365	0															14.5709	0
				365	0.02															14.5709	1
				365.5	0.02															14.5908	1
				365.5	0															14.5908	0
				366	0															14.6108	0
				366	0.02															14.6108	1
				366.5	0.02															14.6307	1
				366.5	0															14.6307	0
				367	0															14.6507	0
				367	0.02															14.6507	1
				367.5	0.02															14.6707	1
				367.5	0															14.6707	0
				368	0															14.6906	0
				368	0.02															14.6906	1
				368.5	0.02															14.7106	1
				368.5	0															14.7106	0
				369	0															14.7305	0
				369	0.02															14.7305	1
				369.5	0.02															14.7505	1
				369.5	0															14.7505	0
				370	0															14.7705	0
				370	0.02															14.7705	1
				370.5	0.02															14.7904	1
				370.5	0															14.7904	0
				371	0															14.8104	0
				371	0.02															14.8104	1
				371.5	0.02															14.8303	1
				371.5	0															14.8303	0
				372	0															14.8503	0
				372	0.02															14.8503	1
				372.5	0.02															14.8703	1
				372.5	0															14.8703	0
				373	0															14.8902	0
				373	0.02															14.8902	1
				373.5	0.02															14.9102	1
				373.5	0															14.9102	0
				374	0															14.9301	0
				374	0.02															14.9301	1
				374.5	0.02															14.9501	1
				374.5	0															14.9501	0
				375	0															14.9701	0
				375	0.02															14.9701	1
				375.5	0.02															14.99	1
				375.5	0															14.99	0
				376	0															15.01	0
				376	0.02															15.01	1
				376.5	0.02															15.0299	1
				376.5	0															15.0299	0
				377	0															15.0499	0
				377	0.02															15.0499	1
				377.5	0.02															15.0699	1
				377.5	0															15.0699	0
				378	0															15.0898	0
				378	0.02															15.0898	1
				378.5	0.02															15.1098	1
				378.5	0															15.1098	0
				379	0															15.1297	0
				379	0.02															15.1297	1
				379.5	0.02															15.1497	1
				379.5	0															15.1497	0
				380	0															15.1697	0
				380	0.02															15.1697	1
				380.5	0.02															15.1896	1
				380.5	0															15.1896	0
				381	0															15.2096	0
				381	0.02															15.2096	1
				381.5	0.02															15.2295	1
				381.5	0															15.2295	0
				382	0															15.2495	0
				382	0.02															15.2495	1
				382.5	0.02															15.2695	1
				382.5	0															15.2695	0
				383	0															15.2894	0
				383	0.02															15.2894	1
				383.5	0.02															15.3094	1
				383.5	0															15.3094	0
				384	0															15.3293	0
				384	0.02															15.3293	1
				384.5	0.02															15.3493	1
				384.5	0															15.3493	0
				385	0															15.3693	0
				385	0.02															15.3693	1
				385.5	0.02															15.3892	1
				385.5	0															15.3892	0
				386	0															15.4092	0
				386	0.02															15.4092	1
				386.5	0.02															15.4291	1
				386.5	0															15.4291	0
				387	0															15.4491	0
				387	0.02															15.4491	1
				387.5	0.02															15.4691	1
				387.5	0															15.4691	0
				388	0															15.489	0
				388	0.02															15.489	1
				388.5	0.02															15.509	1
				388.5	0															15.509	0
				389	0															15.5289	0
				389	0.02															15.5289	1
				389.5	0.02															15.5489	1
				389.5	0															15.5489	0
				390	0															15.5689	0
				390	0.02															15.5689	1
				390.5	0.02															15.5888	1
				390.5	0															15.5888	0
				391	0															15.6088	0
				391	0.02															15.6088	1
				391.5	0.02															15.6287	1
				391.5	0															15.6287	0
				392	0															15.6487	0
				392	0.02															15.6487	1
				392.5	0.02															15.6687	1
				392.5	0															15.6687	0
				393	0															15.6886	0
				393	0.02															15.6886	1
				393.5	0.02															15.7086	1
				393.5	0															15.7086	0
				394	0															15.7285	0
				394	0.02															15.7285	1
				394.5	0.02															15.7485	1
				394.5	0															15.7485	0
				395	0															15.7685	0
				395	0.02															15.7685	1
				395.5	0.02															15.7884	1
				395.5	0															15.7884	0
				396	0															15.8084	0
				396	0.02															15.8084	1
				396.5	0.02															15.8283	1
				396.5	0															15.8283	0
				397	0															15.8483	0
				397	0.02															15.8483	1
				397.5	0.02															15.8683	1
				397.5	0															15.8683	0
				398	0															15.8882	0
				398	0.02															15.8882	1
				398.5	0.02															15.9082	1
				398.5	0															15.9082	0
				399	0															15.9281	0
				399	0.02															15.9281	1
				399.5	0.02															15.9481	1
				399.5	0															15.9481	0
				400	0															15.9681	0
				400	0.02															15.9681	1
				400.5	0.02															15.988	1
				400.5	0															15.988	0
				401	0															16.008	0
				401	0.02															16.008	1
				401.5	0.02															16.0279	1
				401.5	0															16.0279	0
				402	0															16.0479	0
				402	0.02															16.0479	1
				402.5	0.02															16.0679	1
				402.5	0															16.0679	0
				403	0															16.0878	0
				403	0.02															16.0878	1
				403.5	0.02															16.1078	1
				403.5	0															16.1078	0
				404	0															16.1277	0
				404	0.02															16.1277	1
				404.5	0.02															16.1477	1
				404.5	0															16.1477	0
				405	0															16.1677	0
				405	0.02															16.1677	1
				405.5	0.02															16.1876	1
				405.5	0															16.1876	0
				406	0															16.2076	0
				406	0.02															16.2076	1
				406.5	0.02															16.2275	1
				406.5	0															16.2275	0
				407	0															16.2475	0
				407	0.02															16.2475	1
				407.5	0.02															16.2675	1
				407.5	0															16.2675	0
				408	0															16.2874	0
				408	0.02															16.2874	1
				408.5	0.02															16.3074	1
				408.5	0															16.3074	0
				409	0															16.3273	0
				409	0.02															16.3273	1
				409.5	0.02															16.3473	1
				409.5	0															16.3473	0
				410	0															16.3673	0
				410	0.02															16.3673	1
				410.5	0.02															16.3872	1
				410.5	0															16.3872	0
				411	0															16.4072	0
				411	0.02															16.4072	1
				411.5	0.02															16.4271	1
				411.5	0															16.4271	0
				412	0															16.4471	0
				412	0.02															16.4471	1
				412.5	0.02															16.4671	1
				412.5	0															16.4671	0
				413	0															16.487	0
				413	0.02															16.487	1
				413.5	0.02															16.507	1
				413.5	0															16.507	0
				414	0															16.5269	0
				414	0.02															16.5269	1
				414.5	0.02															16.5469	1
				414.5	0															16.5469	0
				415	0															16.5669	0
				415	0.02															16.5669	1
				415.5	0.02															16.5868	1
				415.5	0															16.5868	0
				416	0															16.6068	0
				416	0.02															16.6068	1
				416.5	0.02															16.6267	1
				416.5	0															16.6267	0
				417	0															16.6467	0
				417	0.02															16.6467	1
				417.5	0.02															16.6667	1
				417.5	0															16.6667	0
				418	0															16.6866	0
				418	0.02															16.6866	1
				418.5	0.02															16.7066	1
				418.5	0															16.7066	0
				419	0															16.7265	0
				419	0.02															16.7265	1
				419.5	0.02															16.7465	1
				419.5	0															16.7465	0
				420	0															16.7665	0
				420	0.02															16.7665	1
				420.5	0.02															16.7864	1
				420.5	0															16.7864	0
				421	0															16.8064	0
				421	0.02															16.8064	1
				421.5	0.02															16.8263	1
				421.5	0															16.8263	0
				422	0															16.8463	0
				422	0.02															16.8463	1
				422.5	0.02															16.8663	1
				422.5	0															16.8663	0
				423	0															16.8862	0
				423	0.02															16.8862	1
				423.5	0.02															16.9062	1
				423.5	0															16.9062	0
				424	0															16.9261	0
				424	0.02															16.9261	1
				424.5	0.02															16.9461	1
				424.5	0															16.9461	0
				425	0															16.9661	0
				425	0.02															16.9661	1
				425.5	0.02															16.986	1
				425.5	0															16.986	0
				426	0															17.006	0
				426	0.02															17.006	1
				426.5	0.02															17.0259	1
				426.5	0															17.0259	0
				427	0															17.0459	0
				427	0.02															17.0459	1
				427.5	0.02															17.0659	1
				427.5	0															17.0659	0
				428	0															17.0858	0
				428	0.02															17.0858	1
				428.5	0.02															17.1058	1
				428.5	0															17.1058	0
				429	0															17.1257	0
				429	0.02															17.1257	1
				429.5	0.02															17.1457	1
				429.5	0															17.1457	0
				430	0															17.1657	0
				430	0.02															17.1657	1
				430.5	0.02															17.1856	1
				430.5	0															17.1856	0
				431	0															17.2056	0
				431	0.02															17.2056	1
				431.5	0.02															17.2255	1
				431.5	0															17.2255	0
				432	0															17.2455	0
				432	0.02															17.2455	1
				432.5	0.02															17.2655	1
				432.5	0															17.2655	0
				433	0															17.2854	0
				433	0.02															17.2854	1
				433.5	0.02															17.3054	1
				433.5	0															17.3054	0
				434	0															17.3253	0
				434	0.02															17.3253	1
				434.5	0.02															17.3453	1
				434.5	0															17.3453	0
				435	0															17.3653	0
				435	0.02															17.3653	1
				435.5	0.02															17.3852	1
				435.5	0															17.3852	0
				436	0															17.4052	0
				436	0.02															17.4052	1
				436.5	0.02															17.4251	1
				436.5	0															17.4251	0
				437	0															17.4451	0
				437	0.02															17.4451	1
				437.5	0.02															17.4651	1
				437.5	0															17.4651	0
				438	0															17.485	0
				438	0.02															17.485	1
				438.5	0.02															17.505	1
				438.5	0															17.505	0
				439	0															17.525	0
				439	0.02															17.525	1
				439.5	0.02															17.5449	1
				439.5	0															17.5449	0
				440	0															17.5649	0
				440	0.02															17.5649	1
				440.5	0.02															17.5848	1
				440.5	0															17.5848	0
				441	0															17.6048	0
				441	0.02															17.6048	1
				441.5	0.02															17.6248	1
				441.5	0															17.6248	0
				442	0															17.6447	0
				442	0.02															17.6447	1
				442.5	0.02															17.6647	1
				442.5	0															17.6647	0
				443	0															17.6846	0
				443	0.02															17.6846	1
				443.5	0.02															17.7046	1
				443.5	0															17.7046	0
				444	0															17.7246	0
				444	0.02															17.7246	1
				444.5	0.02															17.7445	1
				444.5	0															17.7445	0
				445	0															17.7645	0
				445	0.02															17.7645	1
				445.5	0.02															17.7844	1
				445.5	0															17.7844	0
				446	0															17.8044	0
				446	0.02															17.8044	1
				446.5	0.02															17.8244	1
				446.5	0															17.8244	0
				447	0															17.8443	0
				447	0.02															17.8443	1
				447.5	0.02															17.8643	1
				447.5	0															17.8643	0
				448	0															17.8842	0
				448	0.02															17.8842	1
				448.5	0.02															17.9042	1
				448.5	0															17.9042	0
				449	0															17.9242	0
				449	0.02															17.9242	1
				449.5	0.02															17.9441	1
				449.5	0															17.9441	0
				450	0															17.9641	0
				450	0.02															17.9641	1
				450.5	0.02															17.984	1
				450.5	0															17.984	0
				451	0															18.004	0
				451	0.02															18.004	1
				451.5	0.02															18.024	1
				451.5	0															18.024	0
				452	0															18.0439	0
				452	0.02															18.0439	1
				452.5	0.02															18.0639	1
				452.5	0															18.0639	0
				453	0															18.0838	0
				453	0.02															18.0838	1
				453.5	0.02															18.1038	1
				453.5	0															18.1038	0
				454	0															18.1238	0
				454	0.02															18.1238	1
				454.5	0.02															18.1437	1
				454.5	0															18.1437	0
				455	0															18.1637	0
				455	0.02															18.1637	1
				455.5	0.02															18.1836	1
				455.5	0															18.1836	0
				456	0															18.2036	0
				456	0.02															18.2036	1
				456.5	0.02															18.2236	1
				456.5	0															18.2236	0
				457	0															18.2435	0
				457	0.02															18.2435	1
				457.5	0.02															18.2635	1
				457.5	0															18.2635	0
				458	0															18.2834	0
				458	0.02															18.2834	1
				458.5	0.02															18.3034	1
				458.5	0															18.3034	0
				459	0															18.3234	0
				459	0.02															18.3234	1
				459.5	0.02															18.3433	1
				459.5	0															18.3433	0
				460	0															18.3633	0
				460	0.02															18.3633	1
				460.5	0.02															18.3832	1
				460.5	0															18.3832	0
				461	0															18.4032	0
				461	0.02															18.4032	1
				461.5	0.02															18.4232	1
				461.5	0															18.4232	0
				462	0															18.4431	0
				462	0.02															18.4431	1
				462.5	0.02															18.4631	1
				462.5	0															18.4631	0
				463	0															18.483	0
				463	0.02															18.483	1
				463.5	0.02															18.503	1
				463.5	0															18.503	0
				464	0															18.523	0
				464	0.02															18.523	1
				464.5	0.02															18.5429	1
				464.5	0															18.5429	0
				465	0															18.5629	0
				465	0.02															18.5629	1
				465.5	0.02															18.5828	1
				465.5	0															18.5828	0
				466	0															18.6028	0
				466	0.02															18.6028	1
				466.5	0.02															18.6228	1
				466.5	0															18.6228	0
				467	0															18.6427	0
				467	0.02															18.6427	1
				467.5	0.02															18.6627	1
				467.5	0															18.6627	0
				468	0															18.6826	0
				468	0.02															18.6826	1
				468.5	0.02															18.7026	1
				468.5	0															18.7026	0
				469	0															18.7226	0
				469	0.02															18.7226	1
				469.5	0.02															18.7425	1
				469.5	0															18.7425	0
				470	0															18.7625	0
				470	0.02															18.7625	1
				470.5	0.02															18.7824	1
				470.5	0															18.7824	0
				471	0															18.8024	0
				471	0.02															18.8024	1
				471.5	0.02															18.8224	1
				471.5	0															18.8224	0
				472	0															18.8423	0
				472	0.02															18.8423	1
				472.5	0.02															18.8623	1
				472.5	0															18.8623	0
				473	0															18.8822	0
				473	0.02															18.8822	1
				473.5	0.02															18.9022	1
				473.5	0															18.9022	0
				474	0															18.9222	0
				474	0.02															18.9222	1
				474.5	0.02															18.9421	1
				474.5	0															18.9421	0
				475	0															18.9621	0
				475	0.02															18.9621	1
				475.5	0.02															18.982	1
				475.5	0															18.982	0
				476	0															19.002	0
				476	0.02															19.002	1
				476.5	0.02															19.022	1
				476.5	0															19.022	0
				477	0															19.0419	0
				477	0.02															19.0419	1
				477.5	0.02															19.0619	1
				477.5	0															19.0619	0
				478	0															19.0818	0
				478	0.02															19.0818	1
				478.5	0.02															19.1018	1
				478.5	0															19.1018	0
				479	0															19.1218	0
				479	0.02															19.1218	1
				479.5	0.02															19.1417	1
				479.5	0															19.1417	0
				480	0															19.1617	0
				480	0.02															19.1617	1
				480.5	0.02															19.1816	1
				480.5	0															19.1816	0
				481	0															19.2016	0
				481	0.02															19.2016	1
				481.5	0.02															19.2216	1
				481.5	0															19.2216	0
				482	0															19.2415	0
				482	0.02															19.2415	1
				482.5	0.02															19.2615	1
				482.5	0															19.2615	0
				483	0															19.2814	0
				483	0.02															19.2814	1
				483.5	0.02															19.3014	1
				483.5	0															19.3014	0
				484	0															19.3214	0
				484	0.02															19.3214	1
				484.5	0.02															19.3413	1
				484.5	0															19.3413	0
				485	0															19.3613	0
				485	0.02															19.3613	1
				485.5	0.02															19.3812	1
				485.5	0															19.3812	0
				486	0															19.4012	0
				486	0.02															19.4012	1
				486.5	0.02															19.4212	1
				486.5	0															19.4212	0
				487	0															19.4411	0
				487	0.02															19.4411	1
				487.5	0.02															19.4611	1
				487.5	0															19.4611	0
				488	0															19.481	0
				488	0.02															19.481	1
				488.5	0.02															19.501	1
				488.5	0															19.501	0
				489	0															19.521	0
				489	0.02															19.521	1
				489.5	0.02															19.5409	1
				489.5	0															19.5409	0
				490	0															19.5609	0
				490	0.02															19.5609	1
				490.5	0.02															19.5808	1
				490.5	0															19.5808	0
				491	0															19.6008	0
				491	0.02															19.6008	1
				491.5	0.02															19.6208	1
				491.5	0															19.6208	0
				492	0															19.6407	0
				492	0.02															19.6407	1
				492.5	0.02															19.6607	1
				492.5	0															19.6607	0
				493	0															19.6806	0
				493	0.02															19.6806	1
				493.5	0.02															19.7006	1
				493.5	0															19.7006	0
				494	0															19.7206	0
				494	0.02															19.7206	1
				494.5	0.02															19.7405	1
				494.5	0															19.7405	0
				495	0															19.7605	0
				495	0.02															19.7605	1
				495.5	0.02															19.7804	1
				495.5	0															19.7804	0
				496	0															19.8004	0
				496	0.02															19.8004	1
				496.5	0.02															19.8204	1
				496.5	0															19.8204	0
				497	0															19.8403	0
				497	0.02															19.8403	1
				497.5	0.02															19.8603	1
				497.5	0															19.8603	0
				498	0															19.8802	0
				498	0.02															19.8802	1
				498.5	0.02															19.9002	1
				498.5	0															19.9002	0
				499	0															19.9202	0
				499	0.02															19.9202	1
				499.5	0.02															19.9401	1
				499.5	0															19.9401	0
[truncated: 2,000 more rows]

## Sheet: Histogramme_HID1
0	0			0	0			0	0			0	0			0	0			0	0			0	0			0	0			0	0			0	0			0	0			0	0			0	0
0	0.93			0	0.93			0	0.94			0	0.94			0	0.97			0	0.97			0	0.97			0	0.97			0	1			0	1			0	0.94			0	0.94			0	0.95
20	0.93			3.33333	0.93			20	0.94			2	0.94			20	0.97			0.769231	0.97			20	0.97			0.714286	0.97			20	1			0.0199601	1			20	0.94			2.5	0.94			20	0.95
20	0			3.33333	0			20	0			2	0			20	0			0.769231	0			20	0			0.714286	0			20	0			0.0199601	0			20	0			2.5	0			20	0
20	0.02			6.66667	0			20	0.01			4	0			20	0			1.53846	0			20	0			1.42857	0			20	0			0.0399202	0			20	0.01			5	0			20	0.01
40	0.02			6.66667	0.93			40	0.01			4	0.94			40	0			1.53846	0.97			40	0			1.42857	0.97			40	0			0.0399202	1			40	0.01			5	0.94			40	0.01
40	0			10	0.93			40	0			6	0.94			40	0			2.30769	0.97			40	0			2.14286	0.97			40	0			0.0598802	1			40	0			7.5	0.94			40	0
40	0.02			10	0			40	0.02			6	0			40	0			2.30769	0			40	0			2.14286	0							0.0598802	0			40	0.02			7.5	0			40	0.01
60	0.02			13.3333	0			60	0.02			8	0			60	0			3.07692	0			60	0			2.85714	0							0.0798403	0			60	0.02			10	0			60	0.01
60	0			13.3333	0.93			60	0			8	0.94			60	0			3.07692	0.97			60	0			2.85714	0.97							0.0798403	1			60	0			10	0.94			60	0
60	0			16.6667	0.93			60	0			10	0.94			60	0.01			3.84615	0.97			60	0.01			3.57143	0.97							0.0998004	1			60	0			12.5	0.94			60	0
80	0			16.6667	0			80	0			10	0			80	0.01			3.84615	0			80	0.01			3.57143	0							0.0998004	0			80	0			12.5	0			80	0
80	0			20	0			80	0			12	0			80	0			4.61538	0			80	0			4.28571	0							0.11976	0			80	0			15	0			80	0
80	0			20	0.02			80	0			12	0.94			80	0			4.61538	0.97			80	0			4.28571	0.97							0.11976	1			80	0			15	0.94			80	0
100	0			23.3333	0.02			100	0			14	0.94			100	0			5.38462	0.97			100	0			5	0.97							0.139721	1			100	0			17.5	0.94			100	0
100	0			23.3333	0			100	0			14	0			100	0			5.38462	0			100	0			5	0							0.139721	0			100	0			17.5	0			100	0
100	0			26.6667	0			100	0			16	0			100	0			6.15385	0			100	0			5.71429	0							0.159681	0			100	0			20	0			100	0
120	0			26.6667	0.02			120	0			16	0.94			120	0			6.15385	0.97			120	0			5.71429	0.97							0.159681	1			120	0			20	0.01			120	0
120	0			30	0.02			120	0			18	0.94			120	0			6.92308	0.97			120	0			6.42857	0.97							0.179641	1			120	0			22.5	0.01			120	0
120	0			30	0			120	0			18	0			120	0			6.92308	0			120	0			6.42857	0							0.179641	0			120	0			22.5	0			120	0
140	0			33.3333	0			140	0			20	0			140	0			7.69231	0			140	0			7.14286	0							0.199601	0			140	0			25	0			140	0
140	0			33.3333	0.02			140	0			20	0.01			140	0			7.69231	0.97			140	0			7.14286	0.97							0.199601	1			140	0			25	0.01			140	0
140	0			36.6667	0.02			140	0			22	0.01			140	0			8.46154	0.97			140	0			7.85714	0.97							0.219561	1			140	0			27.5	0.01			140	0
160	0			36.6667	0			160	0			22	0			160	0			8.46154	0			160	0			7.85714	0							0.219561	0			160	0			27.5	0			160	0
160	0			40	0			160	0			24	0			160	0			9.23077	0			160	0			8.57143	0							0.239521	0			160	0			30	0			160	0
160	0			40	0.02			160	0.01			24	0.01			160	0			9.23077	0.97			160	0			8.57143	0.97							0.239521	1			160	0			30	0.01			160	0
180	0			43.3333	0.02			180	0.01			26	0.01			180	0			10	0.97			180	0			9.28571	0.97							0.259481	1			180	0			32.5	0.01			180	0
180	0			43.3333	0			180	0			26	0			180	0			10	0			180	0			9.28571	0							0.259481	0			180	0			32.5	0			180	0
180	0			46.6667	0			180	0			28	0			180	0			10.7692	0			180	0			10	0							0.279441	0			180	0			35	0			180	0
200	0			46.6667	0.02			200	0			28	0.01			200	0			10.7692	0.97			200	0			10	0.97							0.279441	1			200	0			35	0.01			200	0
200	0			50	0.02			200	0			30	0.01			200	0			11.5385	0.97			200	0			10.7143	0.97							0.299401	1			200	0			37.5	0.01			200	0
200	0			50	0			200	0			30	0			200	0			11.5385	0			200	0			10.7143	0							0.299401	0			200	0			37.5	0			200	0.01
220	0			53.3333	0			220	0			32	0			220	0			12.3077	0			220	0			11.4286	0							0.319361	0			220	0			40	0			220	0.01
220	0			53.3333	0.02			220	0			32	0.01			220	0			12.3077	0.97			220	0			11.4286	0.97							0.319361	1			220	0			40	0.02			220	0
220	0.01			56.6667	0.02			220	0			34	0.01			220	0			13.0769	0.97			220	0			12.1429	0.97							0.339321	1			220	0.01			42.5	0.02			220	0
240	0.01			56.6667	0			240	0			34	0			240	0			13.0769	0			240	0			12.1429	0							0.339321	0			240	0.01			42.5	0			240	0
240	0			220	0			240	0			36	0			240	0			13.8462	0			240	0			12.8571	0							0.359281	0			240	0			45	0			240	0
240	0			220	0.01			240	0			36	0.01			240	0			13.8462	0.97			240	0			12.8571	0.97							0.359281	1			240	0			45	0.02			240	0
260	0			223.333	0.01			260	0			38	0.01			260	0			14.6154	0.97			260	0			13.5714	0.97							0.379242	1			260	0			47.5	0.02			260	0
260	0			223.333	0			260	0			38	0			260	0			14.6154	0			260	0			13.5714	0							0.379242	0			260	0			47.5	0			260	0
260	0			226.667	0			260	0			40	0			260	0			15.3846	0			260	0			14.2857	0							0.399202	0			260	0			50	0			260	0
280	0			226.667	0.01			280	0			40	0.02			280	0			15.3846	0.97			280	0			14.2857	0.97							0.399202	1			280	0			50	0.02			280	0
280	0			230	0.01			280	0			42	0.02			280	0			16.1538	0.97			280	0			15	0.97							0.419162	1			280	0			52.5	0.02			280	0
280	0			230	0			280	0			42	0			280	0			16.1538	0			280	0			15	0							0.419162	0			280	0			52.5	0			280	0
300	0			233.333	0			300	0			44	0			300	0			16.9231	0			300	0			15.7143	0							0.439122	0			300	0			55	0			300	0
300	0			233.333	0.01			300	0			44	0.02			300	0			16.9231	0.97			300	0			15.7143	0.97							0.439122	1			300	0			55	0.02			300	0
300	0			236.667	0.01			300	0			46	0.02			300	0			17.6923	0.97			300	0			16.4286	0.97							0.459082	1			300	0			57.5	0.02			300	0
320	0			236.667	0			320	0			46	0			320	0			17.6923	0			320	0			16.4286	0							0.459082	0			320	0			57.5	0			320	0
320	0			1300	0			320	0			48	0			320	0			18.4615	0			320	0			17.1429	0							0.479042	0			320	0			220	0			320	0
320	0			1300	0.01			320	0			48	0.02			320	0			18.4615	0.97			320	0			17.1429	0.97							0.479042	1			320	0			220	0.01			320	0
340	0			1303.33	0.01			340	0			50	0.02			340	0			19.2308	0.97			340	0			17.8571	0.97							0.499002	1			340	0			222.5	0.01			340	0
340	0			1303.33	0			340	0			50	0			340	0			19.2308	0			340	0			17.8571	0							0.499002	0			340	0			222.5	0			340	0
340	0			1306.67	0			340	0			52	0			340	0			60	0			340	0			18.5714	0							0.518962	0			340	0			225	0			340	0
360	0			1306.67	0.01			360	0			52	0.02			360	0			60	0.01			360	0			18.5714	0.97							0.518962	1			360	0			225	0.01			360	0
360	0			1310	0.01			360	0			54	0.02			360	0			60.7692	0.01			360	0			19.2857	0.97							0.538922	1			360	0			227.5	0.01			360	0
360	0			1310	0			360	0			54	0			360	0			60.7692	0			360	0			19.2857	0							0.538922	0			360	0			227.5	0			360	0
380	0			1313.33	0			380	0			56	0			380	0			61.5385	0			380	0			60	0							0.558882	0			380	0			230	0			380	0
380	0			1313.33	0.01			380	0			56	0.02			380	0			61.5385	0.01			380	0			60	0.01							0.558882	1			380	0			230	0.01			380	0
380	0			1316.67	0.01			380	0			58	0.02			380	0			62.3077	0.01			380	0			60.7143	0.01							0.578842	1			380	0			232.5	0.01			380	0
400	0			1316.67	0			400	0			58	0			400	0			62.3077	0			400	0			60.7143	0							0.578842	0			400	0			232.5	0			400	0
400	0			7460	0			400	0			160	0			400	0			63.0769	0			400	0			61.4286	0							0.598802	0			400	0			235	0			400	0
400	0			7460	0.01			400	0			160	0.01			400	0			63.0769	0.01			400	0			61.4286	0.01							0.598802	1			400	0			235	0.01			400	0
420	0			7463.33	0.01			420	0			162	0.01			420	0			63.8462	0.01			420	0			62.1429	0.01							0.618762	1			420	0			237.5	0.01			420	0
420	0			7463.33	0			420	0			162	0			420	0			63.8462	0			420	0			62.1429	0							0.618762	0			420	0			237.5	0			420	0
420	0			7466.67	0			420	0			164	0			420	0			64.6154	0			420	0			62.8571	0							0.638723	0			420	0			3680	0			420	0
440	0			7466.67	0.01			440	0			164	0.01			440	0			64.6154	0.01			440	0			62.8571	0.01							0.638723	1			440	0			3680	0.01			440	0
440	0			7470	0.01			440	0			166	0.01			440	0			65.3846	0.01			440	0			63.5714	0.01							0.658683	1			440	0			3682.5	0.01			440	0
440	0			7470	0			440	0			166	0			440	0			65.3846	0			440	0			63.5714	0							0.658683	0			440	0			3682.5	0			440	0
460	0			7473.33	0			460	0			168	0			460	0			66.1538	0			460	0			64.2857	0							0.678643	0			460	0			3685	0			460	0
460	0			7473.33	0.01			460	0			168	0.01			460	0			66.1538	0.01			460	0			64.2857	0.01							0.678643	1			460	0			3685	0.01			460	0
460	0			7476.67	0.01			460	0			170	0.01			460	0			66.9231	0.01			460	0			65	0.01							0.698603	1			460	0			3687.5	0.01			460	0
480	0			7476.67	0			480	0			170	0			480	0			66.9231	0			480	0			65	0							0.698603	0			480	0			3687.5	0			480	0
480	0							480	0			172	0			480	0			67.6923	0			480	0			65.7143	0							0.718563	0			480	0			3690	0			480	0
480	0							480	0			172	0.01			480	0			67.6923	0.01			480	0			65.7143	0.01							0.718563	1			480	0			3690	0.01			480	0
500	0							500	0			174	0.01			500	0			68.4615	0.01			500	0			66.4286	0.01							0.738523	1			500	0			3692.5	0.01			500	0
500	0							500	0			174	0			500	0			68.4615	0			500	0			66.4286	0							0.738523	0			500	0			3692.5	0			500	0
500	0							500	0			176	0			500	0			69.2308	0			500	0			67.1429	0							0.758483	0			500	0			3695	0			500	0
520	0							520	0			176	0.01			520	0			69.2308	0.01			520	0			67.1429	0.01							0.758483	1			520	0			3695	0.01			520	0
520	0							520	0			178	0.01			520	0			70	0.01			520	0			67.8571	0.01							0.778443	1			520	0			3697.5	0.01			520	0
520	0							520	0			178	0			520	0			70	0			520	0			67.8571	0							0.778443	0			520	0			3697.5	0			520	0
540	0							540	0			760	0			540	0			70.7692	0			540	0			68.5714	0							0.798403	0			540	0			5040	0			540	0
540	0							540	0			760	0.01			540	0			70.7692	0.01			540	0			68.5714	0.01							0.798403	1			540	0			5040	0.01			540	0
540	0							540	0			762	0.01			540	0			71.5385	0.01			540	0			69.2857	0.01							0.818363	1			540	0			5042.5	0.01			540	0
560	0							560	0			762	0			560	0			71.5385	0			560	0			69.2857	0							0.818363	0			560	0			5042.5	0			560	0
560	0							560	0			764	0			560	0			72.3077	0			560	0			70	0							0.838323	0			560	0			5045	0			560	0
560	0							560	0			764	0.01			560	0			72.3077	0.01			560	0			70	0.01							0.838323	1			560	0			5045	0.01			560	0
580	0							580	0			766	0.01			580	0			73.0769	0.01			580	0			70.7143	0.01							0.858283	1			580	0			5047.5	0.01			580	0
580	0							580	0			766	0			580	0			73.0769	0			580	0			70.7143	0							0.858283	0			580	0			5047.5	0			580	0
580	0							580	0			768	0			580	0			73.8462	0			580	0			71.4286	0							0.878244	0			580	0			5050	0			580	0
600	0							600	0			768	0.01			600	0			73.8462	0.01			600	0			71.4286	0.01							0.878244	1			600	0			5050	0.01			600	0
600	0							600	0			770	0.01			600	0			74.6154	0.01			600	0			72.1429	0.01							0.898204	1			600	0			5052.5	0.01			600	0
600	0							600	0			770	0			600	0			74.6154	0			600	0			72.1429	0							0.898204	0			600	0			5052.5	0			600	0
620	0							620	0			772	0			620	0			75.3846	0			620	0			72.8571	0							0.918164	0			620	0			5055	0			620	0
620	0							620	0			772	0.01			620	0			75.3846	0.01			620	0			72.8571	0.01							0.918164	1			620	0			5055	0.01			620	0
620	0							620	0			774	0.01			620	0			76.1538	0.01			620	0			73.5714	0.01							0.938124	1			620	0			5057.5	0.01			620	0
640	0							640	0			774	0			640	0			76.1538	0			640	0			73.5714	0							0.938124	0			640	0			5057.5	0			640	0
640	0							640	0			776	0			640	0			76.9231	0			640	0			74.2857	0							0.958084	0			640	0							640	0
640	0							640	0			776	0.01			640	0			76.9231	0.01			640	0			74.2857	0.01							0.958084	1			640	0							640	0
660	0							660	0			778	0.01			660	0			77.6923	0.01			660	0			75	0.01							0.978044	1			660	0							660	0
660	0							660	0			778	0			660	0			77.6923	0			660	0			75	0							0.978044	0			660	0							660	0
660	0							660	0			3920	0			660	0			78.4615	0			660	0			75.7143	0							0.998004	0			660	0							660	0
680	0							680	0			3920	0.01			680	0			78.4615	0.01			680	0			75.7143	0.01							0.998004	1			680	0							680	0
680	0							680	0			3922	0.01			680	0			79.2308	0.01			680	0			76.4286	0.01							1.01796	1			680	0							680	0
680	0							680	0			3922	0			680	0			79.2308	0			680	0			76.4286	0							1.01796	0			680	0							680	0
700	0							700	0			3924	0			700	0			1280	0			700	0			77.1429	0							1.03792	0			700	0							700	0
700	0							700	0			3924	0.01			700	0			1280	0.01			700	0			77.1429	0.01							1.03792	1			700	0							700	0
700	0							700	0			3926	0.01			700	0			1280.77	0.01			700	0			77.8571	0.01							1.05788	1			700	0							700	0
720	0							720	0			3926	0			720	0			1280.77	0			720	0			77.8571	0							1.05788	0			720	0							720	0
720	0							720	0			3928	0			720	0			1281.54	0			720	0			78.5714	0							1.07784	0			720	0							720	0
720	0							720	0			3928	0.01			720	0			1281.54	0.01			720	0			78.5714	0.01							1.07784	1			720	0							720	0
740	0							740	0			3930	0.01			740	0			1282.31	0.01			740	0			79.2857	0.01							1.0978	1			740	0							740	0
740	0							740	0			3930	0			740	0			1282.31	0			740	0			79.2857	0							1.0978	0			740	0							740	0
740	0							740	0			3932	0			740	0			1283.08	0			740	0			1360	0							1.11776	0			740	0							740	0
760	0							760	0			3932	0.01			760	0			1283.08	0.01			760	0			1360	0.01							1.11776	1			760	0							760	0
760	0							760	0			3934	0.01			760	0			1283.85	0.01			760	0			1360.71	0.01							1.13772	1			760	0							760	0
760	0							760	0.01			3934	0			760	0			1283.85	0			760	0			1360.71	0							1.13772	0			760	0							760	0
780	0							780	0.01			3936	0			780	0			1284.62	0			780	0			1361.43	0							1.15768	0			780	0							780	0
780	0							780	0			3936	0.01			780	0			1284.62	0.01			780	0			1361.43	0.01							1.15768	1			780	0							780	0
780	0							780	0			3938	0.01			780	0			1285.38	0.01			780	0			1362.14	0.01							1.17764	1			780	0							780	0
800	0							800	0			3938	0			800	0			1285.38	0			800	0			1362.14	0							1.17764	0			800	0							800	0
800	0							800	0							800	0			1286.15	0			800	0			1362.86	0							1.1976	0			800	0							800	0
800	0							800	0							800	0			1286.15	0.01			800	0			1362.86	0.01							1.1976	1			800	0							800	0
820	0							820	0							820	0			1286.92	0.01			820	0			1363.57	0.01							1.21756	1			820	0							820	0
820	0							820	0							820	0			1286.92	0			820	0			1363.57	0							1.21756	0			820	0							820	0
820	0							820	0							820	0			1287.69	0			820	0			1364.29	0							1.23752	0			820	0							820	0
840	0							840	0							840	0			1287.69	0.01			840	0			1364.29	0.01							1.23752	1			840	0							840	0
840	0							840	0							840	0			1288.46	0.01			840	0			1365	0.01							1.25749	1			840	0							840	0
840	0							840	0							840	0			1288.46	0			840	0			1365	0							1.25749	0			840	0							840	0
860	0							860	0							860	0			1289.23	0			860	0			1365.71	0							1.27745	0			860	0							860	0
860	0							860	0							860	0			1289.23	0.01			860	0			1365.71	0.01							1.27745	1			860	0							860	0
860	0							860	0							860	0			1290	0.01			860	0			1366.43	0.01							1.29741	1			860	0							860	0
880	0							880	0							880	0			1290	0			880	0			1366.43	0							1.29741	0			880	0							880	0
880	0							880	0							880	0			1290.77	0			880	0			1367.14	0							1.31737	0			880	0							880	0
880	0							880	0							880	0			1290.77	0.01			880	0			1367.14	0.01							1.31737	1			880	0							880	0
900	0							900	0							900	0			1291.54	0.01			900	0			1367.86	0.01							1.33733	1			900	0							900	0
900	0							900	0							900	0			1291.54	0			900	0			1367.86	0							1.33733	0			900	0							900	0
900	0							900	0							900	0			1292.31	0			900	0			1368.57	0							1.35729	0			900	0							900	0
920	0							920	0							920	0			1292.31	0.01			920	0			1368.57	0.01							1.35729	1			920	0							920	0
920	0							920	0							920	0			1293.08	0.01			920	0			1369.29	0.01							1.37725	1			920	0							920	0
920	0							920	0							920	0			1293.08	0			920	0			1369.29	0							1.37725	0			920	0							920	0
940	0							940	0							940	0			1293.85	0			940	0			1370	0							1.39721	0			940	0							940	0
940	0							940	0							940	0			1293.85	0.01			940	0			1370	0.01							1.39721	1			940	0							940	0
940	0							940	0							940	0			1294.62	0.01			940	0			1370.71	0.01							1.41717	1			940	0							940	0
960	0							960	0							960	0			1294.62	0			960	0			1370.71	0							1.41717	0			960	0							960	0
960	0							960	0							960	0			1295.38	0			960	0			1371.43	0							1.43713	0			960	0							960	0
960	0							960	0							960	0			1295.38	0.01			960	0			1371.43	0.01							1.43713	1			960	0							960	0
980	0							980	0							980	0			1296.15	0.01			980	0			1372.14	0.01							1.45709	1			980	0							980	0
980	0							980	0							980	0			1296.15	0			980	0			1372.14	0							1.45709	0			980	0							980	0
980	0							980	0							980	0			1296.92	0			980	0			1372.86	0							1.47705	0			980	0							980	0
1000	0							1000	0							1000	0			1296.92	0.01			1000	0			1372.86	0.01							1.47705	1			1000	0							1000	0
1000	0							1000	0							1000	0			1297.69	0.01			1000	0			1373.57	0.01							1.49701	1			1000	0							1000	0
1000	0							1000	0							1000	0			1297.69	0			1000	0			1373.57	0							1.49701	0			1000	0							1000	0
1020	0							1020	0							1020	0			1298.46	0			1020	0			1374.29	0							1.51697	0			1020	0							1020	0
1020	0							1020	0							1020	0			1298.46	0.01			1020	0			1374.29	0.01							1.51697	1			1020	0							1020	0
1020	0							1020	0							1020	0			1299.23	0.01			1020	0			1375	0.01							1.53693	1			1020	0							1020	0
1040	0							1040	0							1040	0			1299.23	0			1040	0			1375	0							1.53693	0			1040	0							1040	0
1040	0							1040	0							1040	0			1560	0			1040	0			1375.71	0							1.55689	0			1040	0							1040	0
1040	0							1040	0							1040	0			1560	0.01			1040	0			1375.71	0.01							1.55689	1			1040	0							1040	0
1060	0							1060	0							1060	0			1560.77	0.01			1060	0			1376.43	0.01							1.57685	1			1060	0							1060	0
1060	0							1060	0							1060	0			1560.77	0			1060	0			1376.43	0							1.57685	0			1060	0							1060	0
1060	0							1060	0							1060	0			1561.54	0			1060	0			1377.14	0							1.59681	0			1060	0							1060	0
1080	0							1080	0							1080	0			1561.54	0.01			1080	0			1377.14	0.01							1.59681	1			1080	0							1080	0
1080	0							1080	0							1080	0			1562.31	0.01			1080	0			1377.86	0.01							1.61677	1			1080	0							1080	0
1080	0							1080	0							1080	0			1562.31	0			1080	0			1377.86	0							1.61677	0			1080	0							1080	0
1100	0							1100	0							1100	0			1563.08	0			1100	0			1378.57	0							1.63673	0			1100	0							1100	0
1100	0							1100	0							1100	0			1563.08	0.01			1100	0			1378.57	0.01							1.63673	1			1100	0							1100	0
1100	0							1100	0							1100	0			1563.85	0.01			1100	0			1379.29	0.01							1.65669	1			1100	0							1100	0
1120	0							1120	0							1120	0			1563.85	0			1120	0			1379.29	0							1.65669	0			1120	0							1120	0
1120	0							1120	0							1120	0			1564.62	0			1120	0			1420	0							1.67665	0			1120	0							1120	0
1120	0							1120	0							1120	0			1564.62	0.01			1120	0			1420	0.01							1.67665	1			1120	0							1120	0
1140	0							1140	0							1140	0			1565.38	0.01			1140	0			1420.71	0.01							1.69661	1			1140	0							1140	0
1140	0							1140	0							1140	0			1565.38	0			1140	0			1420.71	0							1.69661	0			1140	0							1140	0
1140	0							1140	0							1140	0			1566.15	0			1140	0			1421.43	0							1.71657	0			1140	0							1140	0.01
1160	0							1160	0							1160	0			1566.15	0.01			1160	0			1421.43	0.01							1.71657	1			1160	0							1160	0.01
1160	0							1160	0							1160	0			1566.92	0.01			1160	0			1422.14	0.01							1.73653	1			1160	0							1160	0
1160	0							1160	0							1160	0			1566.92	0			1160	0			1422.14	0							1.73653	0			1160	0							1160	0
1180	0							1180	0							1180	0			1567.69	0			1180	0			1422.86	0							1.75649	0			1180	0							1180	0
1180	0							1180	0							1180	0			1567.69	0.01			1180	0			1422.86	0.01							1.75649	1			1180	0							1180	0
1180	0							1180	0							1180	0			1568.46	0.01			1180	0			1423.57	0.01							1.77645	1			1180	0							1180	0
1200	0							1200	0							1200	0			1568.46	0			1200	0			1423.57	0							1.77645	0			1200	0							1200	0
1200	0							1200	0							1200	0			1569.23	0			1200	0			1424.29	0							1.79641	0			1200	0							1200	0
1200	0							1200	0							1200	0			1569.23	0.01			1200	0			1424.29	0.01							1.79641	1			1200	0							1200	0
1220	0							1220	0							1220	0			1570	0.01			1220	0			1425	0.01							1.81637	1			1220	0							1220	0
1220	0							1220	0							1220	0			1570	0			1220	0			1425	0							1.81637	0			1220	0							1220	0
1220	0							1220	0							1220	0			1570.77	0			1220	0			1425.71	0							1.83633	0			1220	0							1220	0
1240	0							1240	0							1240	0			1570.77	0.01			1240	0			1425.71	0.01							1.83633	1			1240	0							1240	0
1240	0							1240	0							1240	0			1571.54	0.01			1240	0			1426.43	0.01							1.85629	1			1240	0							1240	0
1240	0							1240	0							1240	0			1571.54	0			1240	0			1426.43	0							1.85629	0			1240	0							1240	0
1260	0							1260	0							1260	0			1572.31	0			1260	0			1427.14	0							1.87625	0			1260	0							1260	0
1260	0							1260	0							1260	0			1572.31	0.01			1260	0			1427.14	0.01							1.87625	1			1260	0							1260	0
1260	0							1260	0							1260	0			1573.08	0.01			1260	0			1427.86	0.01							1.89621	1			1260	0							1260	0
1280	0							1280	0							1280	0			1573.08	0			1280	0			1427.86	0							1.89621	0			1280	0							1280	0
1280	0							1280	0							1280	0			1573.85	0			1280	0			1428.57	0							1.91617	0			1280	0							1280	0
1280	0							1280	0							1280	0.01			1573.85	0.01			1280	0			1428.57	0.01							1.91617	1			1280	0							1280	0
1300	0							1300	0							1300	0.01			1574.62	0.01			1300	0			1429.29	0.01							1.93613	1			1300	0							1300	0
1300	0							1300	0							1300	0			1574.62	0			1300	0			1429.29	0							1.93613	0			1300	0							1300	0
1300	0.01							1300	0							1300	0			1575.38	0			1300	0			1430	0							1.95609	0			1300	0							1300	0
1320	0.01							1320	0							1320	0			1575.38	0.01			1320	0			1430	0.01							1.95609	1			1320	0							1320	0
1320	0							1320	0							1320	0			1576.15	0.01			1320	0			1430.71	0.01							1.97605	1			1320	0							1320	0
1320	0							1320	0							1320	0			1576.15	0			1320	0			1430.71	0							1.97605	0			1320	0							1320	0
1340	0							1340	0							1340	0			1576.92	0			1340	0			1431.43	0							1.99601	0			1340	0							1340	0
1340	0							1340	0							1340	0			1576.92	0.01			1340	0			1431.43	0.01							1.99601	1			1340	0							1340	0
1340	0							1340	0							1340	0			1577.69	0.01			1340	0			1432.14	0.01							2.01597	1			1340	0							1340	0
1360	0							1360	0							1360	0			1577.69	0			1360	0			1432.14	0							2.01597	0			1360	0							1360	0
1360	0							1360	0							1360	0			1578.46	0			1360	0			1432.86	0							2.03593	0			1360	0							1360	0
1360	0							1360	0							1360	0			1578.46	0.01			1360	0.01			1432.86	0.01							2.03593	1			1360	0							1360	0
1380	0							1380	0							1380	0			1579.23	0.01			1380	0.01			1433.57	0.01							2.05589	1			1380	0							1380	0
1380	0							1380	0							1380	0			1579.23	0			1380	0			1433.57	0							2.05589	0			1380	0							1380	0
1380	0							1380	0							1380	0							1380	0			1434.29	0							2.07585	0			1380	0							1380	0
1400	0							1400	0							1400	0							1400	0			1434.29	0.01							2.07585	1			1400	0							1400	0
1400	0							1400	0							1400	0							1400	0			1435	0.01							2.09581	1			1400	0							1400	0
1400	0							1400	0							1400	0							1400	0			1435	0							2.09581	0			1400	0							1400	0
1420	0							1420	0							1420	0							1420	0			1435.71	0							2.11577	0			1420	0							1420	0
1420	0							1420	0							1420	0							1420	0			1435.71	0.01							2.11577	1			1420	0							1420	0
1420	0							1420	0							1420	0							1420	0.01			1436.43	0.01							2.13573	1			1420	0							1420	0
1440	0							1440	0							1440	0							1440	0.01			1436.43	0							2.13573	0			1440	0							1440	0
1440	0							1440	0							1440	0							1440	0			1437.14	0							2.15569	0			1440	0							1440	0
1440	0							1440	0							1440	0							1440	0			1437.14	0.01							2.15569	1			1440	0							1440	0
1460	0							1460	0							1460	0							1460	0			1437.86	0.01							2.17565	1			1460	0							1460	0
1460	0							1460	0							1460	0							1460	0			1437.86	0							2.17565	0			1460	0							1460	0
1460	0							1460	0							1460	0							1460	0			1438.57	0							2.19561	0			1460	0							1460	0
1480	0							1480	0							1480	0							1480	0			1438.57	0.01							2.19561	1			1480	0							1480	0
1480	0							1480	0							1480	0							1480	0			1439.29	0.01							2.21557	1			1480	0							1480	0
1480	0							1480	0							1480	0							1480	0			1439.29	0							2.21557	0			1480	0							1480	0
1500	0							1500	0							1500	0							1500	0											2.23553	0			1500	0							1500	0
1500	0							1500	0							1500	0							1500	0											2.23553	1			1500	0							1500	0
1500	0							1500	0							1500	0							1500	0											2.25549	1			1500	0							1500	0
1520	0							1520	0							1520	0							1520	0											2.25549	0			1520	0							1520	0
1520	0							1520	0							1520	0							1520	0											2.27545	0			1520	0							1520	0
1520	0							1520	0							1520	0																			2.27545	1			1520	0							1520	0
1540	0							1540	0							1540	0																			2.29541	1			1540	0							1540	0
1540	0							1540	0							1540	0																			2.29541	0			1540	0							1540	0
1540	0							1540	0							1540	0																			2.31537	0			1540	0							1540	0
1560	0							1560	0							1560	0																			2.31537	1			1560	0							1560	0
1560	0							1560	0							1560	0																			2.33533	1			1560	0							1560	0
1560	0							1560	0							1560	0.01																			2.33533	0			1560	0							1560	0
1580	0							1580	0							1580	0.01																			2.35529	0			1580	0							1580	0
1580	0							1580	0							1580	0																			2.35529	1			1580	0							1580	0
1580	0							1580	0							1580	0																			2.37525	1			1580	0							1580	0
1600	0							1600	0							1600	0																			2.37525	0			1600	0							1600	0
1600	0							1600	0							1600	0																			2.39521	0			1600	0							1600	0
1600	0							1600	0							1600	0																			2.39521	1			1600	0							1600	0
1620	0							1620	0							1620	0																			2.41517	1			1620	0							1620	0
1620	0							1620	0							1620	0																			2.41517	0			1620	0							1620	0
1620	0							1620	0																											2.43513	0			1620	0							1620	0
1640	0							1640	0																											2.43513	1			1640	0							1640	0
1640	0							1640	0																											2.45509	1			1640	0							1640	0
1640	0							1640	0																											2.45509	0			1640	0							1640	0
1660	0							1660	0																											2.47505	0			1660	0							1660	0
1660	0							1660	0																											2.47505	1			1660	0							1660	0
1660	0							1660	0																											2.49501	1			1660	0							1660	0
1680	0							1680	0																											2.49501	0			1680	0							1680	0
1680	0							1680	0																											2.51497	0			1680	0							1680	0
1680	0							1680	0																											2.51497	1			1680	0							1680	0
1700	0							1700	0																											2.53493	1			1700	0							1700	0
1700	0							1700	0																											2.53493	0			1700	0							1700	0
1700	0							1700	0																											2.55489	0			1700	0							1700	0
1720	0							1720	0																											2.55489	1			1720	0							1720	0
1720	0							1720	0																											2.57485	1			1720	0							1720	0
1720	0							1720	0																											2.57485	0			1720	0							1720	0
1740	0							1740	0																											2.59481	0			1740	0							1740	0
1740	0							1740	0																											2.59481	1			1740	0							1740	0
1740	0							1740	0																											2.61477	1			1740	0							1740	0
1760	0							1760	0																											2.61477	0			1760	0							1760	0
1760	0							1760	0																											2.63473	0			1760	0							1760	0
1760	0							1760	0																											2.63473	1			1760	0							1760	0
1780	0							1780	0																											2.65469	1			1780	0							1780	0
1780	0							1780	0																											2.65469	0			1780	0							1780	0
1780	0							1780	0																											2.67465	0			1780	0							1780	0
1800	0							1800	0																											2.67465	1			1800	0							1800	0
1800	0							1800	0																											2.69461	1			1800	0							1800	0
1800	0							1800	0																											2.69461	0			1800	0							1800	0
1820	0							1820	0																											2.71457	0			1820	0							1820	0
1820	0							1820	0																											2.71457	1			1820	0							1820	0
1820	0							1820	0																											2.73453	1			1820	0							1820	0
1840	0							1840	0																											2.73453	0			1840	0							1840	0
1840	0							1840	0																											2.75449	0			1840	0							1840	0
1840	0							1840	0																											2.75449	1			1840	0							1840	0
1860	0							1860	0																											2.77445	1			1860	0							1860	0
1860	0							1860	0																											2.77445	0			1860	0							1860	0
1860	0							1860	0																											2.79441	0			1860	0							1860	0
1880	0							1880	0																											2.79441	1			1880	0							1880	0
1880	0							1880	0																											2.81437	1			1880	0							1880	0
1880	0							1880	0																											2.81437	0			1880	0							1880	0
1900	0							1900	0																											2.83433	0			1900	0							1900	0
1900	0							1900	0																											2.83433	1			1900	0							1900	0
1900	0							1900	0																											2.85429	1			1900	0							1900	0
1920	0							1920	0																											2.85429	0			1920	0							1920	0
1920	0							1920	0																											2.87425	0			1920	0							1920	0
1920	0							1920	0																											2.87425	1			1920	0							1920	0
1940	0							1940	0																											2.89421	1			1940	0							1940	0
1940	0							1940	0																											2.89421	0			1940	0							1940	0
1940	0							1940	0																											2.91417	0			1940	0							1940	0
1960	0							1960	0																											2.91417	1			1960	0							1960	0
1960	0							1960	0																											2.93413	1			1960	0							1960	0
1960	0							1960	0																											2.93413	0			1960	0							1960	0
1980	0							1980	0																											2.95409	0			1980	0							1980	0
1980	0							1980	0																											2.95409	1			1980	0							1980	0
1980	0							1980	0																											2.97405	1			1980	0							1980	0
2000	0							2000	0																											2.97405	0			2000	0							2000	0
2000	0							2000	0																											2.99401	0			2000	0							2000	0
2000	0							2000	0																											2.99401	1			2000	0							2000	0
2020	0							2020	0																											3.01397	1			2020	0							2020	0
2020	0							2020	0																											3.01397	0			2020	0							2020	0
2020	0							2020	0																											3.03393	0			2020	0							2020	0
2040	0							2040	0																											3.03393	1			2040	0							2040	0
2040	0							2040	0																											3.05389	1			2040	0							2040	0
2040	0							2040	0																											3.05389	0			2040	0							2040	0
2060	0							2060	0																											3.07385	0			2060	0							2060	0
2060	0							2060	0																											3.07385	1			2060	0							2060	0
2060	0							2060	0																											3.09381	1			2060	0							2060	0
2080	0							2080	0																											3.09381	0			2080	0							2080	0
2080	0							2080	0																											3.11377	0			2080	0							2080	0
2080	0							2080	0																											3.11377	1			2080	0							2080	0
2100	0							2100	0																											3.13373	1			2100	0							2100	0
2100	0							2100	0																											3.13373	0			2100	0							2100	0
2100	0							2100	0																											3.15369	0			2100	0							2100	0
2120	0							2120	0																											3.15369	1			2120	0							2120	0
2120	0							2120	0																											3.17365	1			2120	0							2120	0
2120	0							2120	0																											3.17365	0			2120	0							2120	0
2140	0							2140	0																											3.19361	0			2140	0							2140	0
2140	0							2140	0																											3.19361	1			2140	0							2140	0
2140	0							2140	0																											3.21357	1			2140	0							2140	0
2160	0							2160	0																											3.21357	0			2160	0							2160	0
2160	0							2160	0																											3.23353	0			2160	0							2160	0
2160	0							2160	0																											3.23353	1			2160	0							2160	0
2180	0							2180	0																											3.25349	1			2180	0							2180	0
2180	0							2180	0																											3.25349	0			2180	0							2180	0
2180	0							2180	0																											3.27345	0			2180	0							2180	0
2200	0							2200	0																											3.27345	1			2200	0							2200	0
2200	0							2200	0																											3.29341	1			2200	0							2200	0
2200	0							2200	0																											3.29341	0			2200	0							2200	0
2220	0							2220	0																											3.31337	0			2220	0							2220	0
2220	0							2220	0																											3.31337	1			2220	0							2220	0
2220	0							2220	0																											3.33333	1			2220	0							2220	0
2240	0							2240	0																											3.33333	0			2240	0							2240	0
2240	0							2240	0																											3.35329	0			2240	0							2240	0
2240	0							2240	0																											3.35329	1			2240	0							2240	0
2260	0							2260	0																											3.37325	1			2260	0							2260	0
2260	0							2260	0																											3.37325	0			2260	0							2260	0
2260	0							2260	0																											3.39321	0			2260	0							2260	0
2280	0							2280	0																											3.39321	1			2280	0							2280	0
2280	0							2280	0																											3.41317	1			2280	0							2280	0
2280	0							2280	0																											3.41317	0			2280	0							2280	0
2300	0							2300	0																											3.43313	0			2300	0							2300	0
2300	0							2300	0																											3.43313	1			2300	0							2300	0
2300	0							2300	0																											3.45309	1			2300	0							2300	0
2320	0							2320	0																											3.45309	0			2320	0							2320	0
2320	0							2320	0																											3.47305	0			2320	0							2320	0
2320	0							2320	0																											3.47305	1			2320	0							2320	0
2340	0							2340	0																											3.49301	1			2340	0							2340	0
2340	0							2340	0																											3.49301	0			2340	0							2340	0
2340	0							2340	0																											3.51297	0			2340	0							2340	0
2360	0							2360	0																											3.51297	1			2360	0							2360	0
2360	0							2360	0																											3.53293	1			2360	0							2360	0
2360	0							2360	0																											3.53293	0			2360	0							2360	0
2380	0							2380	0																											3.55289	0			2380	0							2380	0
2380	0							2380	0																											3.55289	1			2380	0							2380	0
2380	0							2380	0																											3.57285	1			2380	0							2380	0
2400	0							2400	0																											3.57285	0			2400	0							2400	0
2400	0							2400	0																											3.59281	0			2400	0							2400	0
2400	0							2400	0																											3.59281	1			2400	0							2400	0
2420	0							2420	0																											3.61277	1			2420	0							2420	0
2420	0							2420	0																											3.61277	0			2420	0							2420	0
2420	0							2420	0																											3.63273	0			2420	0							2420	0
2440	0							2440	0																											3.63273	1			2440	0							2440	0
2440	0							2440	0																											3.65269	1			2440	0							2440	0
2440	0							2440	0																											3.65269	0			2440	0							2440	0
2460	0							2460	0																											3.67265	0			2460	0							2460	0
2460	0							2460	0																											3.67265	1			2460	0							2460	0
2460	0							2460	0																											3.69261	1			2460	0							2460	0
2480	0							2480	0																											3.69261	0			2480	0							2480	0
2480	0							2480	0																											3.71257	0			2480	0							2480	0
2480	0							2480	0																											3.71257	1			2480	0							2480	0
2500	0							2500	0																											3.73253	1			2500	0							2500	0
2500	0							2500	0																											3.73253	0			2500	0							2500	0
2500	0							2500	0																											3.7525	0			2500	0							2500	0
2520	0							2520	0																											3.7525	1			2520	0							2520	0
2520	0							2520	0																											3.77246	1			2520	0							2520	0
2520	0							2520	0																											3.77246	0			2520	0							2520	0
2540	0							2540	0																											3.79242	0			2540	0							2540	0
2540	0							2540	0																											3.79242	1			2540	0							2540	0
2540	0							2540	0																											3.81238	1			2540	0							2540	0
2560	0							2560	0																											3.81238	0			2560	0							2560	0
2560	0							2560	0																											3.83234	0			2560	0							2560	0
2560	0							2560	0																											3.83234	1			2560	0							2560	0
2580	0							2580	0																											3.8523	1			2580	0							2580	0
2580	0							2580	0																											3.8523	0			2580	0							2580	0
2580	0							2580	0																											3.87226	0			2580	0							2580	0
2600	0							2600	0																											3.87226	1			2600	0							2600	0
2600	0							2600	0																											3.89222	1			2600	0							2600	0
2600	0							2600	0																											3.89222	0			2600	0							2600	0
2620	0							2620	0																											3.91218	0			2620	0							2620	0
2620	0							2620	0																											3.91218	1			2620	0							2620	0
2620	0							2620	0																											3.93214	1			2620	0							2620	0
2640	0							2640	0																											3.93214	0			2640	0							2640	0
2640	0							2640	0																											3.9521	0			2640	0							2640	0
2640	0							2640	0																											3.9521	1			2640	0							2640	0
2660	0							2660	0																											3.97206	1			2660	0							2660	0
2660	0							2660	0																											3.97206	0			2660	0							2660	0
2660	0							2660	0																											3.99202	0			2660	0							2660	0
2680	0							2680	0																											3.99202	1			2680	0							2680	0
2680	0							2680	0																											4.01198	1			2680	0							2680	0
2680	0							2680	0																											4.01198	0			2680	0							2680	0
2700	0							2700	0																											4.03194	0			2700	0							2700	0
2700	0							2700	0																											4.03194	1			2700	0							2700	0
2700	0							2700	0																											4.0519	1			2700	0							2700	0
2720	0							2720	0																											4.0519	0			2720	0							2720	0
2720	0							2720	0																											4.07186	0			2720	0							2720	0
2720	0							2720	0																											4.07186	1			2720	0							2720	0
2740	0							2740	0																											4.09182	1			2740	0							2740	0
2740	0							2740	0																											4.09182	0			2740	0							2740	0
2740	0							2740	0																											4.11178	0			2740	0							2740	0
2760	0							2760	0																											4.11178	1			2760	0							2760	0
2760	0							2760	0																											4.13174	1			2760	0							2760	0
2760	0							2760	0																											4.13174	0			2760	0							2760	0
2780	0							2780	0																											4.1517	0			2780	0							2780	0
2780	0							2780	0																											4.1517	1			2780	0							2780	0
2780	0							2780	0																											4.17166	1			2780	0							2780	0
2800	0							2800	0																											4.17166	0			2800	0							2800	0
2800	0							2800	0																											4.19162	0			2800	0							2800	0
2800	0							2800	0																											4.19162	1			2800	0							2800	0
2820	0							2820	0																											4.21158	1			2820	0							2820	0
2820	0							2820	0																											4.21158	0			2820	0							2820	0
2820	0							2820	0																											4.23154	0			2820	0							2820	0
2840	0							2840	0																											4.23154	1			2840	0							2840	0
2840	0							2840	0																											4.2515	1			2840	0							2840	0
2840	0							2840	0																											4.2515	0			2840	0							2840	0
2860	0							2860	0																											4.27146	0			2860	0							2860	0
2860	0							2860	0																											4.27146	1			2860	0							2860	0
2860	0							2860	0																											4.29142	1			2860	0							2860	0
2880	0							2880	0																											4.29142	0			2880	0							2880	0
2880	0							2880	0																											4.31138	0			2880	0							2880	0
2880	0							2880	0																											4.31138	1			2880	0							2880	0
2900	0							2900	0																											4.33134	1			2900	0							2900	0
2900	0							2900	0																											4.33134	0			2900	0							2900	0
2900	0							2900	0																											4.3513	0			2900	0							2900	0
2920	0							2920	0																											4.3513	1			2920	0							2920	0
2920	0							2920	0																											4.37126	1			2920	0							2920	0
2920	0							2920	0																											4.37126	0			2920	0							2920	0
2940	0							2940	0																											4.39122	0			2940	0							2940	0
2940	0							2940	0																											4.39122	1			2940	0							2940	0
2940	0							2940	0																											4.41118	1			2940	0							2940	0
2960	0							2960	0																											4.41118	0			2960	0							2960	0
2960	0							2960	0																											4.43114	0			2960	0							2960	0
2960	0							2960	0																											4.43114	1			2960	0							2960	0
2980	0							2980	0																											4.4511	1			2980	0							2980	0
2980	0							2980	0																											4.4511	0			2980	0							2980	0
2980	0							2980	0																											4.47106	0			2980	0							2980	0
3000	0							3000	0																											4.47106	1			3000	0							3000	0
3000	0							3000	0																											4.49102	1			3000	0							3000	0
3000	0							3000	0																											4.49102	0			3000	0							3000	0
3020	0							3020	0																											4.51098	0			3020	0							3020	0
3020	0							3020	0																											4.51098	1			3020	0							3020	0
3020	0							3020	0																											4.53094	1			3020	0							3020	0
3040	0							3040	0																											4.53094	0			3040	0							3040	0
3040	0							3040	0																											4.5509	0			3040	0							3040	0
3040	0							3040	0																											4.5509	1			3040	0							3040	0
3060	0							3060	0																											4.57086	1			3060	0							3060	0
3060	0							3060	0																											4.57086	0			3060	0							3060	0
3060	0							3060	0																											4.59082	0			3060	0							3060	0
3080	0							3080	0																											4.59082	1			3080	0							3080	0
3080	0							3080	0																											4.61078	1			3080	0							3080	0
3080	0							3080	0																											4.61078	0			3080	0							3080	0
3100	0							3100	0																											4.63074	0			3100	0							3100	0
3100	0							3100	0																											4.63074	1			3100	0							3100	0
3100	0							3100	0																											4.6507	1			3100	0							3100	0
3120	0							3120	0																											4.6507	0			3120	0							3120	0
3120	0							3120	0																											4.67066	0			3120	0							3120	0
3120	0							3120	0																											4.67066	1			3120	0							3120	0
3140	0							3140	0																											4.69062	1			3140	0							3140	0
3140	0							3140	0																											4.69062	0			3140	0							3140	0
3140	0							3140	0																											4.71058	0			3140	0							3140	0
3160	0							3160	0																											4.71058	1			3160	0							3160	0
3160	0							3160	0																											4.73054	1			3160	0							3160	0
3160	0							3160	0																											4.73054	0			3160	0							3160	0
3180	0							3180	0																											4.7505	0			3180	0							3180	0
3180	0							3180	0																											4.7505	1			3180	0							3180	0
3180	0							3180	0																											4.77046	1			3180	0							3180	0
3200	0							3200	0																											4.77046	0			3200	0							3200	0
3200	0							3200	0																											4.79042	0			3200	0							3200	0
3200	0							3200	0																											4.79042	1			3200	0							3200	0
3220	0							3220	0																											4.81038	1			3220	0							3220	0
3220	0							3220	0																											4.81038	0			3220	0							3220	0
3220	0							3220	0																											4.83034	0			3220	0							3220	0
3240	0							3240	0																											4.83034	1			3240	0							3240	0
3240	0							3240	0																											4.8503	1			3240	0							3240	0
3240	0							3240	0																											4.8503	0			3240	0							3240	0
3260	0							3260	0																											4.87026	0			3260	0							3260	0
3260	0							3260	0																											4.87026	1			3260	0							3260	0
3260	0							3260	0																											4.89022	1			3260	0							3260	0
3280	0							3280	0																											4.89022	0			3280	0							3280	0
3280	0							3280	0																											4.91018	0			3280	0							3280	0
3280	0							3280	0																											4.91018	1			3280	0							3280	0
3300	0							3300	0																											4.93014	1			3300	0							3300	0
3300	0							3300	0																											4.93014	0			3300	0							3300	0
3300	0							3300	0																											4.9501	0			3300	0							3300	0
3320	0							3320	0																											4.9501	1			3320	0							3320	0
3320	0							3320	0																											4.97006	1			3320	0							3320	0
3320	0							3320	0																											4.97006	0			3320	0							3320	0
3340	0							3340	0																											4.99002	0			3340	0							3340	0
3340	0							3340	0																											4.99002	1			3340	0							3340	0
3340	0							3340	0																											5.00998	1			3340	0							3340	0
3360	0							3360	0																											5.00998	0			3360	0							3360	0
3360	0							3360	0																											5.02994	0			3360	0							3360	0
3360	0							3360	0																											5.02994	1			3360	0							3360	0
3380	0							3380	0																											5.0499	1			3380	0							3380	0
3380	0							3380	0																											5.0499	0			3380	0							3380	0
3380	0							3380	0																											5.06986	0			3380	0							3380	0
3400	0							3400	0																											5.06986	1			3400	0							3400	0
3400	0							3400	0																											5.08982	1			3400	0							3400	0
3400	0							3400	0																											5.08982	0			3400	0							3400	0
3420	0							3420	0																											5.10978	0			3420	0							3420	0
3420	0							3420	0																											5.10978	1			3420	0							3420	0
3420	0							3420	0																											5.12974	1			3420	0							3420	0
3440	0							3440	0																											5.12974	0			3440	0							3440	0
3440	0							3440	0																											5.1497	0			3440	0							3440	0
3440	0							3440	0																											5.1497	1			3440	0							3440	0
3460	0							3460	0																											5.16966	1			3460	0							3460	0
3460	0							3460	0																											5.16966	0			3460	0							3460	0
3460	0							3460	0																											5.18962	0			3460	0							3460	0
3480	0							3480	0																											5.18962	1			3480	0							3480	0
3480	0							3480	0																											5.20958	1			3480	0							3480	0
3480	0							3480	0																											5.20958	0			3480	0							3480	0
3500	0							3500	0																											5.22954	0			3500	0							3500	0
3500	0							3500	0																											5.22954	1			3500	0							3500	0
3500	0							3500	0																											5.2495	1			3500	0							3500	0
3520	0							3520	0																											5.2495	0			3520	0							3520	0
3520	0							3520	0																											5.26946	0			3520	0							3520	0
3520	0							3520	0																											5.26946	1			3520	0							3520	0
3540	0							3540	0																											5.28942	1			3540	0							3540	0
3540	0							3540	0																											5.28942	0			3540	0							3540	0
3540	0							3540	0																											5.30938	0			3540	0							3540	0
3560	0							3560	0																											5.30938	1			3560	0							3560	0
3560	0							3560	0																											5.32934	1			3560	0							3560	0
3560	0							3560	0																											5.32934	0			3560	0							3560	0
3580	0							3580	0																											5.3493	0			3580	0							3580	0
3580	0							3580	0																											5.3493	1			3580	0							3580	0
3580	0							3580	0																											5.36926	1			3580	0							3580	0
3600	0							3600	0																											5.36926	0			3600	0							3600	0
3600	0							3600	0																											5.38922	0			3600	0							3600	0
3600	0							3600	0																											5.38922	1			3600	0							3600	0
3620	0							3620	0																											5.40918	1			3620	0							3620	0
3620	0							3620	0																											5.40918	0			3620	0							3620	0
3620	0							3620	0																											5.42914	0			3620	0							3620	0
3640	0							3640	0																											5.42914	1			3640	0							3640	0
3640	0							3640	0																											5.4491	1			3640	0							3640	0
3640	0							3640	0																											5.4491	0			3640	0							3640	0
3660	0							3660	0																											5.46906	0			3660	0							3660	0
3660	0							3660	0																											5.46906	1			3660	0							3660	0
3660	0							3660	0																											5.48902	1			3660	0							3660	0
3680	0							3680	0																											5.48902	0			3680	0							3680	0
3680	0							3680	0																											5.50898	0			3680	0							3680	0
3680	0							3680	0																											5.50898	1			3680	0.01							3680	0
3700	0							3700	0																											5.52894	1			3700	0.01							3700	0
3700	0							3700	0																											5.52894	0			3700	0							3700	0
3700	0							3700	0																											5.5489	0			3700	0							3700	0
3720	0							3720	0																											5.5489	1			3720	0							3720	0
3720	0							3720	0																											5.56886	1			3720	0							3720	0
3720	0							3720	0																											5.56886	0			3720	0							3720	0
3740	0							3740	0																											5.58882	0			3740	0							3740	0
3740	0							3740	0																											5.58882	1			3740	0							3740	0
3740	0							3740	0																											5.60878	1			3740	0							3740	0
3760	0							3760	0																											5.60878	0			3760	0							3760	0
3760	0							3760	0																											5.62874	0			3760	0							3760	0
3760	0							3760	0																											5.62874	1			3760	0							3760	0
3780	0							3780	0																											5.6487	1			3780	0							3780	0
3780	0							3780	0																											5.6487	0			3780	0							3780	0
3780	0							3780	0																											5.66866	0			3780	0							3780	0
3800	0							3800	0																											5.66866	1			3800	0							3800	0
3800	0							3800	0																											5.68862	1			3800	0							3800	0
3800	0							3800	0																											5.68862	0			3800	0							3800	0
3820	0							3820	0																											5.70858	0			3820	0							3820	0
3820	0							3820	0																											5.70858	1			3820	0							3820	0
3820	0							3820	0																											5.72854	1			3820	0							3820	0
3840	0							3840	0																											5.72854	0			3840	0							3840	0
3840	0							3840	0																											5.7485	0			3840	0							3840	0
3840	0							3840	0																											5.7485	1			3840	0							3840	0
3860	0							3860	0																											5.76846	1			3860	0							3860	0
3860	0							3860	0																											5.76846	0			3860	0							3860	0
3860	0							3860	0																											5.78842	0			3860	0							3860	0
3880	0							3880	0																											5.78842	1			3880	0							3880	0
3880	0							3880	0																											5.80838	1			3880	0							3880	0
3880	0							3880	0																											5.80838	0			3880	0							3880	0
3900	0							3900	0																											5.82834	0			3900	0							3900	0
3900	0							3900	0																											5.82834	1			3900	0							3900	0
3900	0							3900	0																											5.8483	1			3900	0							3900	0
3920	0							3920	0																											5.8483	0			3920	0							3920	0
3920	0							3920	0																											5.86826	0			3920	0							3920	0
3920	0							3920	0.01																											5.86826	1			3920	0							3920	0
3940	0							3940	0.01																											5.88822	1			3940	0							3940	0
3940	0							3940	0																											5.88822	0			3940	0							3940	0
3940	0							3940	0																											5.90818	0			3940	0							3940	0
3960	0							3960	0																											5.90818	1			3960	0							3960	0
3960	0							3960	0																											5.92814	1			3960	0							3960	0
3960	0							3960	0																											5.92814	0			3960	0							3960	0
3980	0							3980	0																											5.9481	0			3980	0							3980	0
3980	0							3980	0																											5.9481	1			3980	0							3980	0
3980	0							3980	0																											5.96806	1			3980	0							3980	0
4000	0							4000	0																											5.96806	0			4000	0							4000	0
4000	0							4000	0																											5.98802	0			4000	0							4000	0
4000	0							4000	0																											5.98802	1			4000	0							4000	0
4020	0							4020	0																											6.00798	1			4020	0							4020	0
4020	0							4020	0																											6.00798	0			4020	0							4020	0
4020	0																																			6.02794	0			4020	0							4020	0
4040	0																																			6.02794	1			4040	0							4040	0
4040	0																																			6.0479	1			4040	0							4040	0
4040	0																																			6.0479	0			4040	0							4040	0
4060	0																																			6.06786	0			4060	0							4060	0
4060	0																																			6.06786	1			4060	0							4060	0
4060	0																																			6.08782	1			4060	0							4060	0
4080	0																																			6.08782	0			4080	0							4080	0
4080	0																																			6.10778	0			4080	0							4080	0
4080	0																																			6.10778	1			4080	0							4080	0
4100	0																																			6.12774	1			4100	0							4100	0
4100	0																																			6.12774	0			4100	0							4100	0
4100	0																																			6.1477	0			4100	0							4100	0
4120	0																																			6.1477	1			4120	0							4120	0
4120	0																																			6.16766	1			4120	0							4120	0
4120	0																																			6.16766	0			4120	0							4120	0
4140	0																																			6.18762	0			4140	0							4140	0
4140	0																																			6.18762	1			4140	0							4140	0
4140	0																																			6.20758	1			4140	0							4140	0
4160	0																																			6.20758	0			4160	0							4160	0
4160	0																																			6.22754	0			4160	0							4160	0
4160	0																																			6.22754	1			4160	0							4160	0
4180	0																																			6.2475	1			4180	0							4180	0
4180	0																																			6.2475	0			4180	0							4180	0
4180	0																																			6.26747	0			4180	0							4180	0
4200	0																																			6.26747	1			4200	0							4200	0
4200	0																																			6.28743	1			4200	0							4200	0
4200	0																																			6.28743	0			4200	0							4200	0
4220	0																																			6.30739	0			4220	0							4220	0
4220	0																																			6.30739	1			4220	0							4220	0
4220	0																																			6.32735	1			4220	0							4220	0
4240	0																																			6.32735	0			4240	0							4240	0
4240	0																																			6.34731	0			4240	0							4240	0
4240	0																																			6.34731	1			4240	0							4240	0
4260	0																																			6.36727	1			4260	0							4260	0
4260	0																																			6.36727	0			4260	0							4260	0
4260	0																																			6.38723	0			4260	0							4260	0
4280	0																																			6.38723	1			4280	0							4280	0
4280	0																																			6.40719	1			4280	0							4280	0
4280	0																																			6.40719	0			4280	0							4280	0
4300	0																																			6.42715	0			4300	0							4300	0
4300	0																																			6.42715	1			4300	0							4300	0
4300	0																																			6.44711	1			4300	0							4300	0
4320	0																																			6.44711	0			4320	0							4320	0
4320	0																																			6.46707	0			4320	0							4320	0
4320	0																																			6.46707	1			4320	0							4320	0
4340	0																																			6.48703	1			4340	0							4340	0
4340	0																																			6.48703	0			4340	0							4340	0
4340	0																																			6.50699	0			4340	0							4340	0
4360	0																																			6.50699	1			4360	0							4360	0
4360	0																																			6.52695	1			4360	0							4360	0
4360	0																																			6.52695	0			4360	0							4360	0
4380	0																																			6.54691	0			4380	0							4380	0
4380	0																																			6.54691	1			4380	0							4380	0
4380	0																																			6.56687	1			4380	0							4380	0
4400	0																																			6.56687	0			4400	0							4400	0
4400	0																																			6.58683	0			4400	0							4400	0
4400	0																																			6.58683	1			4400	0							4400	0
4420	0																																			6.60679	1			4420	0							4420	0
4420	0																																			6.60679	0			4420	0							4420	0
4420	0																																			6.62675	0			4420	0							4420	0
4440	0																																			6.62675	1			4440	0							4440	0
4440	0																																			6.64671	1			4440	0							4440	0
4440	0																																			6.64671	0			4440	0							4440	0
4460	0																																			6.66667	0			4460	0							4460	0
4460	0																																			6.66667	1			4460	0							4460	0
4460	0																																			6.68663	1			4460	0							4460	0
4480	0																																			6.68663	0			4480	0							4480	0
4480	0																																			6.70659	0			4480	0							4480	0
4480	0																																			6.70659	1			4480	0							4480	0
4500	0																																			6.72655	1			4500	0							4500	0
4500	0																																			6.72655	0			4500	0							4500	0
4500	0																																			6.74651	0			4500	0							4500	0
4520	0																																			6.74651	1			4520	0							4520	0
4520	0																																			6.76647	1			4520	0							4520	0
4520	0																																			6.76647	0			4520	0							4520	0
4540	0																																			6.78643	0			4540	0							4540	0
4540	0																																			6.78643	1			4540	0							4540	0
4540	0																																			6.80639	1			4540	0							4540	0
4560	0																																			6.80639	0			4560	0							4560	0
4560	0																																			6.82635	0			4560	0							4560	0
4560	0																																			6.82635	1			4560	0							4560	0
4580	0																																			6.84631	1			4580	0							4580	0
4580	0																																			6.84631	0			4580	0							4580	0
4580	0																																			6.86627	0			4580	0							4580	0
4600	0																																			6.86627	1			4600	0							4600	0
4600	0																																			6.88623	1			4600	0							4600	0
4600	0																																			6.88623	0			4600	0							4600	0
4620	0																																			6.90619	0			4620	0							4620	0
4620	0																																			6.90619	1			4620	0							4620	0
4620	0																																			6.92615	1			4620	0							4620	0
4640	0																																			6.92615	0			4640	0							4640	0
4640	0																																			6.94611	0			4640	0							4640	0
4640	0																																			6.94611	1			4640	0							4640	0
4660	0																																			6.96607	1			4660	0							4660	0
4660	0																																			6.96607	0			4660	0							4660	0
4660	0																																			6.98603	0			4660	0							4660	0
4680	0																																			6.98603	1			4680	0							4680	0
4680	0																																			7.00599	1			4680	0							4680	0
4680	0																																			7.00599	0			4680	0							4680	0
4700	0																																			7.02595	0			4700	0							4700	0
4700	0																																			7.02595	1			4700	0							4700	0
4700	0																																			7.04591	1			4700	0							4700	0
4720	0																																			7.04591	0			4720	0							4720	0
4720	0																																			7.06587	0			4720	0							4720	0
4720	0																																			7.06587	1			4720	0							4720	0
4740	0																																			7.08583	1			4740	0							4740	0
4740	0																																			7.08583	0			4740	0							4740	0
4740	0																																			7.10579	0			4740	0							4740	0
4760	0																																			7.10579	1			4760	0							4760	0
4760	0																																			7.12575	1			4760	0							4760	0
4760	0																																			7.12575	0			4760	0							4760	0
4780	0																																			7.14571	0			4780	0							4780	0
4780	0																																			7.14571	1			4780	0							4780	0
4780	0																																			7.16567	1			4780	0							4780	0
4800	0																																			7.16567	0			4800	0							4800	0
4800	0																																			7.18563	0			4800	0							4800	0
4800	0																																			7.18563	1			4800	0							4800	0
4820	0																																			7.20559	1			4820	0							4820	0
4820	0																																			7.20559	0			4820	0							4820	0
4820	0																																			7.22555	0			4820	0							4820	0
4840	0																																			7.22555	1			4840	0							4840	0
4840	0																																			7.24551	1			4840	0							4840	0
4840	0																																			7.24551	0			4840	0							4840	0
4860	0																																			7.26547	0			4860	0							4860	0
4860	0																																			7.26547	1			4860	0							4860	0
4860	0																																			7.28543	1			4860	0							4860	0
4880	0																																			7.28543	0			4880	0							4880	0
4880	0																																			7.30539	0			4880	0							4880	0
4880	0																																			7.30539	1			4880	0							4880	0
4900	0																																			7.32535	1			4900	0							4900	0
4900	0																																			7.32535	0			4900	0							4900	0
4900	0																																			7.34531	0			4900	0							4900	0
4920	0																																			7.34531	1			4920	0							4920	0
4920	0																																			7.36527	1			4920	0							4920	0
4920	0																																			7.36527	0			4920	0							4920	0
4940	0																																			7.38523	0			4940	0							4940	0
4940	0																																			7.38523	1			4940	0							4940	0
4940	0																																			7.40519	1			4940	0							4940	0
4960	0																																			7.40519	0			4960	0							4960	0
4960	0																																			7.42515	0			4960	0							4960	0
4960	0																																			7.42515	1			4960	0							4960	0
4980	0																																			7.44511	1			4980	0							4980	0
4980	0																																			7.44511	0			4980	0							4980	0
4980	0																																			7.46507	0			4980	0							4980	0
5000	0																																			7.46507	1			5000	0							5000	0
5000	0																																			7.48503	1			5000	0							5000	0
5000	0																																			7.48503	0			5000	0							5000	0
5020	0																																			7.50499	0			5020	0							5020	0
5020	0																																			7.50499	1			5020	0							5020	0
5020	0																																			7.52495	1			5020	0							5020	0
5040	0																																			7.52495	0			5040	0							5040	0
5040	0																																			7.54491	0			5040	0							5040	0
5040	0																																			7.54491	1			5040	0.01							5040	0
5060	0																																			7.56487	1			5060	0.01							5060	0
5060	0																																			7.56487	0			5060	0							5060	0
5060	0																																			7.58483	0			5060	0							5060	0
5080	0																																			7.58483	1			5080	0							5080	0
5080	0																																			7.60479	1			5080	0							5080	0
5080	0																																			7.60479	0			5080	0							5080	0
5100	0																																			7.62475	0			5100	0							5100	0
5100	0																																			7.62475	1			5100	0							5100	0
5100	0																																			7.64471	1			5100	0							5100	0
5120	0																																			7.64471	0			5120	0							5120	0
5120	0																																			7.66467	0			5120	0							5120	0
5120	0																																			7.66467	1											5120	0
5140	0																																			7.68463	1											5140	0
5140	0																																			7.68463	0											5140	0
5140	0																																			7.70459	0											5140	0
5160	0																																			7.70459	1											5160	0
5160	0																																			7.72455	1											5160	0
5160	0																																			7.72455	0											5160	0
5180	0																																			7.74451	0											5180	0
5180	0																																			7.74451	1											5180	0
5180	0																																			7.76447	1											5180	0
5200	0																																			7.76447	0											5200	0
5200	0																																			7.78443	0											5200	0
5200	0																																			7.78443	1											5200	0
5220	0																																			7.80439	1											5220	0
5220	0																																			7.80439	0											5220	0
5220	0																																			7.82435	0											5220	0
5240	0																																			7.82435	1											5240	0
5240	0																																			7.84431	1											5240	0
5240	0																																			7.84431	0											5240	0
5260	0																																			7.86427	0											5260	0
5260	0																																			7.86427	1											5260	0
5260	0																																			7.88423	1											5260	0
5280	0																																			7.88423	0											5280	0
5280	0																																			7.90419	0											5280	0
5280	0																																			7.90419	1											5280	0
5300	0																																			7.92415	1											5300	0
5300	0																																			7.92415	0											5300	0
5300	0																																			7.94411	0											5300	0
5320	0																																			7.94411	1											5320	0
5320	0																																			7.96407	1											5320	0
5320	0																																			7.96407	0											5320	0
5340	0																																			7.98403	0											5340	0
5340	0																																			7.98403	1											5340	0
5340	0																																			8.00399	1											5340	0
5360	0																																			8.00399	0											5360	0
5360	0																																			8.02395	0											5360	0
5360	0																																			8.02395	1											5360	0
5380	0																																			8.04391	1											5380	0
5380	0																																			8.04391	0											5380	0
5380	0																																			8.06387	0											5380	0
5400	0																																			8.06387	1											5400	0
5400	0																																			8.08383	1											5400	0
5400	0																																			8.08383	0											5400	0
5420	0																																			8.10379	0											5420	0
5420	0																																			8.10379	1											5420	0
5420	0																																			8.12375	1											5420	0
5440	0																																			8.12375	0											5440	0
5440	0																																			8.14371	0											5440	0
5440	0																																			8.14371	1											5440	0
5460	0																																			8.16367	1											5460	0
5460	0																																			8.16367	0											5460	0
5460	0																																			8.18363	0											5460	0
5480	0																																			8.18363	1											5480	0
5480	0																																			8.20359	1											5480	0
5480	0																																			8.20359	0											5480	0
5500	0																																			8.22355	0											5500	0
5500	0																																			8.22355	1											5500	0
5500	0																																			8.24351	1											5500	0
5520	0																																			8.24351	0											5520	0
5520	0																																			8.26347	0											5520	0
5520	0																																			8.26347	1											5520	0
5540	0																																			8.28343	1											5540	0
5540	0																																			8.28343	0											5540	0
5540	0																																			8.30339	0											5540	0
5560	0																																			8.30339	1											5560	0
5560	0																																			8.32335	1											5560	0
5560	0																																			8.32335	0											5560	0
5580	0																																			8.34331	0											5580	0
5580	0																																			8.34331	1											5580	0
5580	0																																			8.36327	1											5580	0
5600	0																																			8.36327	0											5600	0
5600	0																																			8.38323	0											5600	0
5600	0																																			8.38323	1											5600	0
5620	0																																			8.40319	1											5620	0
5620	0																																			8.40319	0											5620	0
5620	0																																			8.42315	0											5620	0
5640	0																																			8.42315	1											5640	0
5640	0																																			8.44311	1											5640	0
5640	0																																			8.44311	0											5640	0
5660	0																																			8.46307	0											5660	0
5660	0																																			8.46307	1											5660	0
5660	0																																			8.48303	1											5660	0
5680	0																																			8.48303	0											5680	0
5680	0																																			8.50299	0											5680	0
5680	0																																			8.50299	1											5680	0
5700	0																																			8.52295	1											5700	0
5700	0																																			8.52295	0											5700	0
5700	0																																			8.54291	0											5700	0
5720	0																																			8.54291	1											5720	0
5720	0																																			8.56287	1											5720	0
5720	0																																			8.56287	0											5720	0
5740	0																																			8.58283	0											5740	0
5740	0																																			8.58283	1											5740	0
5740	0																																			8.60279	1											5740	0
5760	0																																			8.60279	0											5760	0
5760	0																																			8.62275	0											5760	0
5760	0																																			8.62275	1											5760	0
5780	0																																			8.64271	1											5780	0
5780	0																																			8.64271	0											5780	0
5780	0																																			8.66267	0											5780	0
5800	0																																			8.66267	1											5800	0
5800	0																																			8.68263	1											5800	0
5800	0																																			8.68263	0											5800	0
5820	0																																			8.70259	0											5820	0
5820	0																																			8.70259	1											5820	0
5820	0																																			8.72255	1											5820	0
5840	0																																			8.72255	0											5840	0
5840	0																																			8.74251	0											5840	0
5840	0																																			8.74251	1											5840	0
5860	0																																			8.76248	1											5860	0
5860	0																																			8.76248	0											5860	0
5860	0																																			8.78244	0											5860	0
5880	0																																			8.78244	1											5880	0
5880	0																																			8.8024	1											5880	0
5880	0																																			8.8024	0											5880	0
5900	0																																			8.82236	0											5900	0
5900	0																																			8.82236	1											5900	0
5900	0																																			8.84232	1											5900	0
5920	0																																			8.84232	0											5920	0
5920	0																																			8.86228	0											5920	0
5920	0																																			8.86228	1											5920	0
5940	0																																			8.88224	1											5940	0
5940	0																																			8.88224	0											5940	0
5940	0																																			8.9022	0											5940	0
5960	0																																			8.9022	1											5960	0
5960	0																																			8.92216	1											5960	0
5960	0																																			8.92216	0											5960	0
5980	0																																			8.94212	0											5980	0
5980	0																																			8.94212	1											5980	0
5980	0																																			8.96208	1											5980	0
6000	0																																			8.96208	0											6000	0
6000	0																																			8.98204	0											6000	0
6000	0																																			8.98204	1											6000	0
6020	0																																			9.002	1											6020	0
6020	0																																			9.002	0											6020	0
6020	0																																			9.02196	0											6020	0
6040	0																																			9.02196	1											6040	0
6040	0																																			9.04192	1											6040	0
6040	0																																			9.04192	0											6040	0
6060	0																																			9.06188	0											6060	0
6060	0																																			9.06188	1											6060	0
6060	0																																			9.08184	1											6060	0
6080	0																																			9.08184	0											6080	0
6080	0																																			9.1018	0											6080	0
6080	0																																			9.1018	1											6080	0
6100	0																																			9.12176	1											6100	0
6100	0																																			9.12176	0											6100	0
6100	0																																			9.14172	0											6100	0
6120	0																																			9.14172	1											6120	0
6120	0																																			9.16168	1											6120	0
6120	0																																			9.16168	0											6120	0
6140	0																																			9.18164	0											6140	0
6140	0																																			9.18164	1											6140	0
6140	0																																			9.2016	1											6140	0
6160	0																																			9.2016	0											6160	0
6160	0																																			9.22156	0											6160	0
6160	0																																			9.22156	1											6160	0
6180	0																																			9.24152	1											6180	0
6180	0																																			9.24152	0											6180	0
6180	0																																			9.26148	0											6180	0
6200	0																																			9.26148	1											6200	0
6200	0																																			9.28144	1											6200	0
6200	0																																			9.28144	0											6200	0
6220	0																																			9.3014	0											6220	0
6220	0																																			9.3014	1											6220	0
6220	0																																			9.32136	1											6220	0
6240	0																																			9.32136	0											6240	0
6240	0																																			9.34132	0											6240	0
6240	0																																			9.34132	1											6240	0
6260	0																																			9.36128	1											6260	0
6260	0																																			9.36128	0											6260	0
6260	0																																			9.38124	0											6260	0
6280	0																																			9.38124	1											6280	0
6280	0																																			9.4012	1											6280	0
6280	0																																			9.4012	0											6280	0
6300	0																																			9.42116	0											6300	0
6300	0																																			9.42116	1											6300	0
6300	0																																			9.44112	1											6300	0
6320	0																																			9.44112	0											6320	0
6320	0																																			9.46108	0											6320	0
6320	0																																			9.46108	1											6320	0
6340	0																																			9.48104	1											6340	0
6340	0																																			9.48104	0											6340	0
6340	0																																			9.501	0											6340	0
6360	0																																			9.501	1											6360	0
6360	0																																			9.52096	1											6360	0
6360	0																																			9.52096	0											6360	0
6380	0																																			9.54092	0											6380	0
6380	0																																			9.54092	1											6380	0
6380	0																																			9.56088	1											6380	0
6400	0																																			9.56088	0											6400	0
6400	0																																			9.58084	0											6400	0
6400	0																																			9.58084	1											6400	0
6420	0																																			9.6008	1											6420	0
6420	0																																			9.6008	0											6420	0
6420	0																																			9.62076	0											6420	0
6440	0																																			9.62076	1											6440	0
6440	0																																			9.64072	1											6440	0
6440	0																																			9.64072	0											6440	0
6460	0																																			9.66068	0											6460	0
6460	0																																			9.66068	1											6460	0
6460	0																																			9.68064	1											6460	0
6480	0																																			9.68064	0											6480	0
6480	0																																			9.7006	0											6480	0
6480	0																																			9.7006	1											6480	0
6500	0																																			9.72056	1											6500	0
6500	0																																			9.72056	0											6500	0
6500	0																																			9.74052	0											6500	0
6520	0																																			9.74052	1											6520	0
6520	0																																			9.76048	1											6520	0
6520	0																																			9.76048	0											6520	0
6540	0																																			9.78044	0											6540	0
6540	0																																			9.78044	1											6540	0
6540	0																																			9.8004	1											6540	0
6560	0																																			9.8004	0											6560	0
6560	0																																			9.82036	0											6560	0
6560	0																																			9.82036	1											6560	0
6580	0																																			9.84032	1											6580	0
6580	0																																			9.84032	0											6580	0
6580	0																																			9.86028	0											6580	0
6600	0																																			9.86028	1											6600	0
6600	0																																			9.88024	1											6600	0
6600	0																																			9.88024	0											6600	0
6620	0																																			9.9002	0											6620	0
6620	0																																			9.9002	1											6620	0
6620	0																																			9.92016	1											6620	0
6640	0																																			9.92016	0											6640	0
6640	0																																			9.94012	0											6640	0
6640	0																																			9.94012	1											6640	0
6660	0																																			9.96008	1											6660	0
6660	0																																			9.96008	0											6660	0
6660	0																																			9.98004	0											6660	0
6680	0																																			9.98004	1											6680	0
6680	0																																			10	1											6680	0
6680	0																																			10	0											6680	0
6700	0																																			10.02	0											6700	0
6700	0																																			10.02	1											6700	0
6700	0																																			10.0399	1											6700	0
6720	0																																			10.0399	0											6720	0
6720	0																																			10.0599	0											6720	0
6720	0																																			10.0599	1											6720	0
6740	0																																			10.0798	1											6740	0
6740	0																																			10.0798	0											6740	0
6740	0																																			10.0998	0											6740	0
6760	0																																			10.0998	1											6760	0
6760	0																																			10.1198	1											6760	0
6760	0																																			10.1198	0											6760	0
6780	0																																			10.1397	0											6780	0
6780	0																																			10.1397	1											6780	0
6780	0																																			10.1597	1											6780	0
6800	0																																			10.1597	0											6800	0
6800	0																																			10.1796	0											6800	0
6800	0																																			10.1796	1											6800	0
6820	0																																			10.1996	1											6820	0
6820	0																																			10.1996	0											6820	0
6820	0																																			10.2196	0											6820	0
6840	0																																			10.2196	1											6840	0
6840	0																																			10.2395	1											6840	0
6840	0																																			10.2395	0											6840	0
6860	0																																			10.2595	0											6860	0
6860	0																																			10.2595	1											6860	0
6860	0																																			10.2794	1											6860	0
6880	0																																			10.2794	0											6880	0
6880	0																																			10.2994	0											6880	0
6880	0																																			10.2994	1											6880	0.01
6900	0																																			10.3194	1											6900	0.01
6900	0																																			10.3194	0											6900	0
6900	0																																			10.3393	0											6900	0
6920	0																																			10.3393	1											6920	0
6920	0																																			10.3593	1											6920	0
6920	0																																			10.3593	0
6940	0																																			10.3792	0
6940	0																																			10.3792	1
6940	0																																			10.3992	1
6960	0																																			10.3992	0
6960	0																																			10.4192	0
6960	0																																			10.4192	1
6980	0																																			10.4391	1
6980	0																																			10.4391	0
6980	0																																			10.4591	0
7000	0																																			10.4591	1
7000	0																																			10.479	1
7000	0																																			10.479	0
7020	0																																			10.499	0
7020	0																																			10.499	1
7020	0																																			10.519	1
7040	0																																			10.519	0
7040	0																																			10.5389	0
7040	0																																			10.5389	1
7060	0																																			10.5589	1
7060	0																																			10.5589	0
7060	0																																			10.5788	0
7080	0																																			10.5788	1
7080	0																																			10.5988	1
7080	0																																			10.5988	0
7100	0																																			10.6188	0
7100	0																																			10.6188	1
7100	0																																			10.6387	1
7120	0																																			10.6387	0
7120	0																																			10.6587	0
7120	0																																			10.6587	1
7140	0																																			10.6786	1
7140	0																																			10.6786	0
7140	0																																			10.6986	0
7160	0																																			10.6986	1
7160	0																																			10.7186	1
7160	0																																			10.7186	0
7180	0																																			10.7385	0
7180	0																																			10.7385	1
7180	0																																			10.7585	1
7200	0																																			10.7585	0
7200	0																																			10.7784	0
7200	0																																			10.7784	1
7220	0																																			10.7984	1
7220	0																																			10.7984	0
7220	0																																			10.8184	0
7240	0																																			10.8184	1
7240	0																																			10.8383	1
7240	0																																			10.8383	0
7260	0																																			10.8583	0
7260	0																																			10.8583	1
7260	0																																			10.8782	1
7280	0																																			10.8782	0
7280	0																																			10.8982	0
7280	0																																			10.8982	1
7300	0																																			10.9182	1
7300	0																																			10.9182	0
7300	0																																			10.9381	0
7320	0																																			10.9381	1
7320	0																																			10.9581	1
7320	0																																			10.9581	0
7340	0																																			10.978	0
7340	0																																			10.978	1
7340	0																																			10.998	1
7360	0																																			10.998	0
7360	0																																			11.018	0
7360	0																																			11.018	1
7380	0																																			11.0379	1
7380	0																																			11.0379	0
7380	0																																			11.0579	0
7400	0																																			11.0579	1
7400	0																																			11.0778	1
7400	0																																			11.0778	0
7420	0																																			11.0978	0
7420	0																																			11.0978	1
7420	0																																			11.1178	1
7440	0																																			11.1178	0
7440	0																																			11.1377	0
7440	0																																			11.1377	1
7460	0																																			11.1577	1
7460	0																																			11.1577	0
7460	0.01																																			11.1776	0
7480	0.01																																			11.1776	1
7480	0																																			11.1976	1
7480	0																																			11.1976	0
7500	0																																			11.2176	0
7500	0																																			11.2176	1
7500	0																																			11.2375	1
7520	0																																			11.2375	0
7520	0																																			11.2575	0
																																				11.2575	1
																																				11.2774	1
																																				11.2774	0
																																				11.2974	0
																																				11.2974	1
																																				11.3174	1
																																				11.3174	0
																																				11.3373	0
																																				11.3373	1
																																				11.3573	1
																																				11.3573	0
																																				11.3772	0
																																				11.3772	1
																																				11.3972	1
																																				11.3972	0
																																				11.4172	0
																																				11.4172	1
																																				11.4371	1
																																				11.4371	0
																																				11.4571	0
																																				11.4571	1
																																				11.477	1
																																				11.477	0
																																				11.497	0
																																				11.497	1
																																				11.517	1
																																				11.517	0
																																				11.5369	0
																																				11.5369	1
																																				11.5569	1
																																				11.5569	0
																																				11.5768	0
																																				11.5768	1
																																				11.5968	1
																																				11.5968	0
																																				11.6168	0
																																				11.6168	1
																																				11.6367	1
																																				11.6367	0
																																				11.6567	0
																																				11.6567	1
																																				11.6766	1
																																				11.6766	0
																																				11.6966	0
																																				11.6966	1
																																				11.7166	1
																																				11.7166	0
																																				11.7365	0
																																				11.7365	1
																																				11.7565	1
																																				11.7565	0
																																				11.7764	0
																																				11.7764	1
																																				11.7964	1
																																				11.7964	0
																																				11.8164	0
																																				11.8164	1
																																				11.8363	1
																																				11.8363	0
																																				11.8563	0
																																				11.8563	1
																																				11.8762	1
																																				11.8762	0
																																				11.8962	0
																																				11.8962	1
																																				11.9162	1
																																				11.9162	0
																																				11.9361	0
																																				11.9361	1
																																				11.9561	1
																																				11.9561	0
																																				11.976	0
																																				11.976	1
																																				11.996	1
																																				11.996	0
																																				12.016	0
																																				12.016	1
																																				12.0359	1
																																				12.0359	0
																																				12.0559	0
																																				12.0559	1
																																				12.0758	1
																																				12.0758	0
																																				12.0958	0
																																				12.0958	1
																																				12.1158	1
																																				12.1158	0
																																				12.1357	0
																																				12.1357	1
																																				12.1557	1
																																				12.1557	0
																																				12.1756	0
																																				12.1756	1
																																				12.1956	1
																																				12.1956	0
																																				12.2156	0
																																				12.2156	1
																																				12.2355	1
																																				12.2355	0
																																				12.2555	0
																																				12.2555	1
																																				12.2754	1
																																				12.2754	0
																																				12.2954	0
																																				12.2954	1
																																				12.3154	1
																																				12.3154	0
																																				12.3353	0
																																				12.3353	1
																																				12.3553	1
																																				12.3553	0
																																				12.3752	0
																																				12.3752	1
																																				12.3952	1
																																				12.3952	0
																																				12.4152	0
																																				12.4152	1
																																				12.4351	1
																																				12.4351	0
																																				12.4551	0
																																				12.4551	1
																																				12.475	1
																																				12.475	0
																																				12.495	0
																																				12.495	1
																																				12.515	1
																																				12.515	0
																																				12.5349	0
																																				12.5349	1
																																				12.5549	1
																																				12.5549	0
																																				12.5749	0
																																				12.5749	1
																																				12.5948	1
																																				12.5948	0
																																				12.6148	0
																																				12.6148	1
																																				12.6347	1
																																				12.6347	0
																																				12.6547	0
																																				12.6547	1
																																				12.6747	1
																																				12.6747	0
																																				12.6946	0
																																				12.6946	1
																																				12.7146	1
																																				12.7146	0
																																				12.7345	0
																																				12.7345	1
																																				12.7545	1
																																				12.7545	0
																																				12.7745	0
																																				12.7745	1
																																				12.7944	1
																																				12.7944	0
																																				12.8144	0
																																				12.8144	1
																																				12.8343	1
																																				12.8343	0
																																				12.8543	0
																																				12.8543	1
																																				12.8743	1
																																				12.8743	0
																																				12.8942	0
																																				12.8942	1
																																				12.9142	1
																																				12.9142	0
																																				12.9341	0
																																				12.9341	1
																																				12.9541	1
																																				12.9541	0
																																				12.9741	0
																																				12.9741	1
																																				12.994	1
																																				12.994	0
																																				13.014	0
																																				13.014	1
																																				13.0339	1
																																				13.0339	0
																																				13.0539	0
																																				13.0539	1
																																				13.0739	1
																																				13.0739	0
																																				13.0938	0
																																				13.0938	1
																																				13.1138	1
																																				13.1138	0
																																				13.1337	0
																																				13.1337	1
																																				13.1537	1
																																				13.1537	0
																																				13.1737	0
																																				13.1737	1
																																				13.1936	1
																																				13.1936	0
																																				13.2136	0
																																				13.2136	1
																																				13.2335	1
																																				13.2335	0
																																				13.2535	0
																																				13.2535	1
																																				13.2735	1
																																				13.2735	0
																																				13.2934	0
																																				13.2934	1
																																				13.3134	1
																																				13.3134	0
																																				13.3333	0
																																				13.3333	1
																																				13.3533	1
																																				13.3533	0
																																				13.3733	0
																																				13.3733	1
																																				13.3932	1
																																				13.3932	0
																																				13.4132	0
																																				13.4132	1
																																				13.4331	1
																																				13.4331	0
																																				13.4531	0
																																				13.4531	1
																																				13.4731	1
																																				13.4731	0
																																				13.493	0
																																				13.493	1
																																				13.513	1
																																				13.513	0
																																				13.5329	0
																																				13.5329	1
																																				13.5529	1
																																				13.5529	0
																																				13.5729	0
																																				13.5729	1
																																				13.5928	1
																																				13.5928	0
																																				13.6128	0
																																				13.6128	1
																																				13.6327	1
																																				13.6327	0
																																				13.6527	0
																																				13.6527	1
																																				13.6727	1
																																				13.6727	0
																																				13.6926	0
																																				13.6926	1
																																				13.7126	1
																																				13.7126	0
																																				13.7325	0
																																				13.7325	1
																																				13.7525	1
																																				13.7525	0
																																				13.7725	0
																																				13.7725	1
																																				13.7924	1
																																				13.7924	0
																																				13.8124	0
																																				13.8124	1
																																				13.8323	1
																																				13.8323	0
																																				13.8523	0
																																				13.8523	1
																																				13.8723	1
																																				13.8723	0
																																				13.8922	0
																																				13.8922	1
																																				13.9122	1
																																				13.9122	0
																																				13.9321	0
																																				13.9321	1
																																				13.9521	1
																																				13.9521	0
																																				13.9721	0
																																				13.9721	1
																																				13.992	1
																																				13.992	0
																																				14.012	0
																																				14.012	1
																																				14.0319	1
																																				14.0319	0
																																				14.0519	0
																																				14.0519	1
																																				14.0719	1
																																				14.0719	0
																																				14.0918	0
																																				14.0918	1
																																				14.1118	1
																																				14.1118	0
																																				14.1317	0
																																				14.1317	1
																																				14.1517	1
																																				14.1517	0
																																				14.1717	0
																																				14.1717	1
																																				14.1916	1
																																				14.1916	0
																																				14.2116	0
																																				14.2116	1
																																				14.2315	1
																																				14.2315	0
																																				14.2515	0
																																				14.2515	1
																																				14.2715	1
																																				14.2715	0
																																				14.2914	0
																																				14.2914	1
																																				14.3114	1
																																				14.3114	0
																																				14.3313	0
																																				14.3313	1
																																				14.3513	1
																																				14.3513	0
																																				14.3713	0
																																				14.3713	1
																																				14.3912	1
																																				14.3912	0
																																				14.4112	0
																																				14.4112	1
																																				14.4311	1
																																				14.4311	0
																																				14.4511	0
																																				14.4511	1
																																				14.4711	1
																																				14.4711	0
																																				14.491	0
																																				14.491	1
																																				14.511	1
																																				14.511	0
																																				14.5309	0
																																				14.5309	1
																																				14.5509	1
																																				14.5509	0
																																				14.5709	0
																																				14.5709	1
																																				14.5908	1
																																				14.5908	0
																																				14.6108	0
																																				14.6108	1
																																				14.6307	1
																																				14.6307	0
																																				14.6507	0
																																				14.6507	1
																																				14.6707	1
																																				14.6707	0
																																				14.6906	0
																																				14.6906	1
																																				14.7106	1
																																				14.7106	0
																																				14.7305	0
																																				14.7305	1
																																				14.7505	1
																																				14.7505	0
																																				14.7705	0
																																				14.7705	1
																																				14.7904	1
																																				14.7904	0
																																				14.8104	0
																																				14.8104	1
																																				14.8303	1
																																				14.8303	0
																																				14.8503	0
																																				14.8503	1
																																				14.8703	1
																																				14.8703	0
																																				14.8902	0
																																				14.8902	1
																																				14.9102	1
																																				14.9102	0
																																				14.9301	0
																																				14.9301	1
																																				14.9501	1
																																				14.9501	0
																																				14.9701	0
																																				14.9701	1
																																				14.99	1
																																				14.99	0
																																				15.01	0
																																				15.01	1
																																				15.0299	1
																																				15.0299	0
																																				15.0499	0
																																				15.0499	1
																																				15.0699	1
																																				15.0699	0
																																				15.0898	0
																																				15.0898	1
																																				15.1098	1
																																				15.1098	0
																																				15.1297	0
																																				15.1297	1
																																				15.1497	1
																																				15.1497	0
																																				15.1697	0
																																				15.1697	1
																																				15.1896	1
																																				15.1896	0
																																				15.2096	0
																																				15.2096	1
																																				15.2295	1
																																				15.2295	0
																																				15.2495	0
																																				15.2495	1
																																				15.2695	1
																																				15.2695	0
																																				15.2894	0
																																				15.2894	1
																																				15.3094	1
																																				15.3094	0
																																				15.3293	0
																																				15.3293	1
																																				15.3493	1
																																				15.3493	0
																																				15.3693	0
																																				15.3693	1
																																				15.3892	1
																																				15.3892	0
																																				15.4092	0
																																				15.4092	1
																																				15.4291	1
																																				15.4291	0
																																				15.4491	0
																																				15.4491	1
																																				15.4691	1
																																				15.4691	0
																																				15.489	0
																																				15.489	1
																																				15.509	1
																																				15.509	0
																																				15.5289	0
																																				15.5289	1
																																				15.5489	1
																																				15.5489	0
																																				15.5689	0
																																				15.5689	1
																																				15.5888	1
																																				15.5888	0
																																				15.6088	0
																																				15.6088	1
																																				15.6287	1
																																				15.6287	0
																																				15.6487	0
																																				15.6487	1
																																				15.6687	1
																																				15.6687	0
																																				15.6886	0
																																				15.6886	1
																																				15.7086	1
																																				15.7086	0
																																				15.7285	0
																																				15.7285	1
																																				15.7485	1
																																				15.7485	0
																																				15.7685	0
																																				15.7685	1
																																				15.7884	1
																																				15.7884	0
																																				15.8084	0
																																				15.8084	1
																																				15.8283	1
																																				15.8283	0
																																				15.8483	0
																																				15.8483	1
																																				15.8683	1
																																				15.8683	0
																																				15.8882	0
																																				15.8882	1
																																				15.9082	1
																																				15.9082	0
																																				15.9281	0
																																				15.9281	1
																																				15.9481	1
																																				15.9481	0
																																				15.9681	0
																																				15.9681	1
																																				15.988	1
																																				15.988	0
																																				16.008	0
																																				16.008	1
																																				16.0279	1
																																				16.0279	0
																																				16.0479	0
																																				16.0479	1
																																				16.0679	1
																																				16.0679	0
																																				16.0878	0
																																				16.0878	1
																																				16.1078	1
																																				16.1078	0
																																				16.1277	0
																																				16.1277	1
																																				16.1477	1
																																				16.1477	0
																																				16.1677	0
																																				16.1677	1
																																				16.1876	1
																																				16.1876	0
																																				16.2076	0
																																				16.2076	1
																																				16.2275	1
																																				16.2275	0
																																				16.2475	0
																																				16.2475	1
																																				16.2675	1
																																				16.2675	0
																																				16.2874	0
																																				16.2874	1
																																				16.3074	1
																																				16.3074	0
																																				16.3273	0
																																				16.3273	1
																																				16.3473	1
																																				16.3473	0
																																				16.3673	0
																																				16.3673	1
																																				16.3872	1
																																				16.3872	0
																																				16.4072	0
																																				16.4072	1
																																				16.4271	1
																																				16.4271	0
																																				16.4471	0
																																				16.4471	1
																																				16.4671	1
																																				16.4671	0
																																				16.487	0
																																				16.487	1
																																				16.507	1
																																				16.507	0
																																				16.5269	0
																																				16.5269	1
																																				16.5469	1
																																				16.5469	0
																																				16.5669	0
																																				16.5669	1
																																				16.5868	1
																																				16.5868	0
																																				16.6068	0
																																				16.6068	1
																																				16.6267	1
																																				16.6267	0
																																				16.6467	0
																																				16.6467	1
																																				16.6667	1
																																				16.6667	0
																																				16.6866	0
																																				16.6866	1
																																				16.7066	1
																																				16.7066	0
																																				16.7265	0
																																				16.7265	1
																																				16.7465	1
																																				16.7465	0
																																				16.7665	0
																																				16.7665	1
																																				16.7864	1
																																				16.7864	0
																																				16.8064	0
																																				16.8064	1
																																				16.8263	1
																																				16.8263	0
																																				16.8463	0
																																				16.8463	1
																																				16.8663	1
																																				16.8663	0
																																				16.8862	0
																																				16.8862	1
																																				16.9062	1
																																				16.9062	0
																																				16.9261	0
																																				16.9261	1
																																				16.9461	1
																																				16.9461	0
																																				16.9661	0
																																				16.9661	1
																																				16.986	1
																																				16.986	0
																																				17.006	0
																																				17.006	1
																																				17.0259	1
																																				17.0259	0
																																				17.0459	0
																																				17.0459	1
																																				17.0659	1
																																				17.0659	0
																																				17.0858	0
																																				17.0858	1
																																				17.1058	1
																																				17.1058	0
																																				17.1257	0
																																				17.1257	1
																																				17.1457	1
																																				17.1457	0
																																				17.1657	0
																																				17.1657	1
																																				17.1856	1
																																				17.1856	0
																																				17.2056	0
																																				17.2056	1
																																				17.2255	1
																																				17.2255	0
																																				17.2455	0
																																				17.2455	1
																																				17.2655	1
																																				17.2655	0
																																				17.2854	0
																																				17.2854	1
																																				17.3054	1
																																				17.3054	0
																																				17.3253	0
																																				17.3253	1
																																				17.3453	1
																																				17.3453	0
																																				17.3653	0
																																				17.3653	1
																																				17.3852	1
																																				17.3852	0
																																				17.4052	0
																																				17.4052	1
																																				17.4251	1
																																				17.4251	0
																																				17.4451	0
																																				17.4451	1
																																				17.4651	1
																																				17.4651	0
																																				17.485	0
																																				17.485	1
																																				17.505	1
																																				17.505	0
																																				17.525	0
																																				17.525	1
																																				17.5449	1
																																				17.5449	0
																																				17.5649	0
																																				17.5649	1
																																				17.5848	1
																																				17.5848	0
																																				17.6048	0
																																				17.6048	1
																																				17.6248	1
																																				17.6248	0
																																				17.6447	0
																																				17.6447	1
																																				17.6647	1
																																				17.6647	0
																																				17.6846	0
																																				17.6846	1
																																				17.7046	1
																																				17.7046	0
																																				17.7246	0
																																				17.7246	1
																																				17.7445	1
																																				17.7445	0
																																				17.7645	0
																																				17.7645	1
																																				17.7844	1
																																				17.7844	0
																																				17.8044	0
																																				17.8044	1
																																				17.8244	1
																																				17.8244	0
																																				17.8443	0
																																				17.8443	1
																																				17.8643	1
																																				17.8643	0
																																				17.8842	0
																																				17.8842	1
																																				17.9042	1
																																				17.9042	0
																																				17.9242	0
																																				17.9242	1
																																				17.9441	1
																																				17.9441	0
																																				17.9641	0
																																				17.9641	1
																																				17.984	1
																																				17.984	0
																																				18.004	0
																																				18.004	1
																																				18.024	1
																																				18.024	0
																																				18.0439	0
																																				18.0439	1
																																				18.0639	1
																																				18.0639	0
																																				18.0838	0
																																				18.0838	1
																																				18.1038	1
																																				18.1038	0
																																				18.1238	0
																																				18.1238	1
																																				18.1437	1
																																				18.1437	0
																																				18.1637	0
																																				18.1637	1
																																				18.1836	1
																																				18.1836	0
																																				18.2036	0
																																				18.2036	1
																																				18.2236	1
																																				18.2236	0
																																				18.2435	0
																																				18.2435	1
																																				18.2635	1
																																				18.2635	0
																																				18.2834	0
																																				18.2834	1
																																				18.3034	1
																																				18.3034	0
																																				18.3234	0
																																				18.3234	1
																																				18.3433	1
																																				18.3433	0
																																				18.3633	0
																																				18.3633	1
																																				18.3832	1
																																				18.3832	0
																																				18.4032	0
																																				18.4032	1
																																				18.4232	1
																																				18.4232	0
																																				18.4431	0
																																				18.4431	1
																																				18.4631	1
																																				18.4631	0
																																				18.483	0
																																				18.483	1
																																				18.503	1
																																				18.503	0
																																				18.523	0
																																				18.523	1
																																				18.5429	1
																																				18.5429	0
																																				18.5629	0
																																				18.5629	1
																																				18.5828	1
																																				18.5828	0
																																				18.6028	0
																																				18.6028	1
																																				18.6228	1
																																				18.6228	0
																																				18.6427	0
																																				18.6427	1
																																				18.6627	1
																																				18.6627	0
																																				18.6826	0
																																				18.6826	1
																																				18.7026	1
																																				18.7026	0
																																				18.7226	0
																																				18.7226	1
																																				18.7425	1
																																				18.7425	0
																																				18.7625	0
																																				18.7625	1
																																				18.7824	1
																																				18.7824	0
																																				18.8024	0
																																				18.8024	1
																																				18.8224	1
																																				18.8224	0
																																				18.8423	0
																																				18.8423	1
																																				18.8623	1
																																				18.8623	0
																																				18.8822	0
																																				18.8822	1
																																				18.9022	1
																																				18.9022	0
																																				18.9222	0
																																				18.9222	1
																																				18.9421	1
																																				18.9421	0
																																				18.9621	0
																																				18.9621	1
																																				18.982	1
																																				18.982	0
																																				19.002	0
																																				19.002	1
																																				19.022	1
																																				19.022	0
																																				19.0419	0
																																				19.0419	1
																																				19.0619	1
																																				19.0619	0
																																				19.0818	0
																																				19.0818	1
																																				19.1018	1
																																				19.1018	0
																																				19.1218	0
																																				19.1218	1
																																				19.1417	1
																																				19.1417	0
																																				19.1617	0
																																				19.1617	1
																																				19.1816	1
																																				19.1816	0
																																				19.2016	0
																																				19.2016	1
																																				19.2216	1
																																				19.2216	0
																																				19.2415	0
																																				19.2415	1
																																				19.2615	1
																																				19.2615	0
																																				19.2814	0
																																				19.2814	1
																																				19.3014	1
																																				19.3014	0
																																				19.3214	0
																																				19.3214	1
																																				19.3413	1
																																				19.3413	0
																																				19.3613	0
																																				19.3613	1
																																				19.3812	1
																																				19.3812	0
																																				19.4012	0
																																				19.4012	1
																																				19.4212	1
																																				19.4212	0
																																				19.4411	0
																																				19.4411	1
																																				19.4611	1
																																				19.4611	0
																																				19.481	0
																																				19.481	1
																																				19.501	1
																																				19.501	0
																																				19.521	0
																																				19.521	1
																																				19.5409	1
																																				19.5409	0
																																				19.5609	0
																																				19.5609	1
																																				19.5808	1
																																				19.5808	0
																																				19.6008	0
																																				19.6008	1
																																				19.6208	1
																																				19.6208	0
																																				19.6407	0
																																				19.6407	1
																																				19.6607	1
																																				19.6607	0
																																				19.6806	0
																																				19.6806	1
																																				19.7006	1
																																				19.7006	0
																																				19.7206	0
																																				19.7206	1
																																				19.7405	1
																																				19.7405	0
																																				19.7605	0
																																				19.7605	1
																																				19.7804	1
																																				19.7804	0
																																				19.8004	0
																																				19.8004	1
																																				19.8204	1
																																				19.8204	0
																																				19.8403	0
																																				19.8403	1
																																				19.8603	1
																																				19.8603	0
																																				19.8802	0
																																				19.8802	1
																																				19.9002	1
																																				19.9002	0
																																				19.9202	0
																																				19.9202	1
																																				19.9401	1
																																				19.9401	0
[truncated: 4 more rows]

## Sheet: Ajustement d'une loi_HID2
		0	0
		0	1
		1	1
		1	1
		2	1
		2	1
		3	1
		3	1
		4	1
		4	1
		5	1
		5	1
		6	1
		6	1

[truncated: 16 more sheets: Desc_HID1, NORM_HID, NORM_HID1, Ajustement d'une loi_HID3, Desc_HID2, 03_Selected sets, 04.1_Sets_evaluation, 04.2_Sets_evaluation_HAC, CAH_HID, CAH_HID1, CAH_HID2, CAH1_HID, CAH_HID3, CAH_HID4, CAH_HID5, CAH1_HID1]
